# Supplementary material for: Exploring the Link Between Obligate Anaerobe-Related Dysbiosis and Prostate Cancer Development: A Pilot Study
Source: Cancers (Basel). 2024 Dec 29;17(1):70. doi: 10.3390/cancers17010070 (PMC11720123; doi:10.3390/cancers17010070)
Supplement: Supplementary file 1 [file cancers-17-00070-s001.zip]

Archive with 7 entries (7 files):
- Figure S1.png
- Figure S2.png
- Figure S3.png
- Figure S4.png
- supplementary-Figures-Tables-revised-v2.pdf
- Table S1.xlsx
- Table S2.xlsx
