# Supplementary material for: Exploring the Link Between Obligate Anaerobe-Related Dysbiosis and Prostate Cancer Development: A Pilot Study
Source: Cancers (Basel). 2024 Dec 29;17(1):70. doi: 10.3390/cancers17010070 (PMC11720123; doi:10.3390/cancers17010070)
Supplement: Supplementary file 1 [file cancers-17-00070-s001.zip › Table S1.xlsx]

## Sheet: ASV
ASV	MainTax	Level	species	genus	family	order	class	phylum	domain	PRBR00115U02	PRBR00116U02	PRBR00128U02	PRBR00129U02	PRBR00130U02	PRBR00134U02	PRBR00137U02	PRBR00253U02	PRBR00254U02	PRBR00256U02	PRBR00257U02	PRBR00258U02	PRBR00260U02	PRBR00261U02	PRBR00262U02	PRBR00288U02	PRBR00291U02	PRBR00293U02	PRBR00325U02	PRBR00326U02	PRBR00327U02	PRBR00329U02	PRBR00381U02	PRBR00382U02	PRBR00383U02	PRBR00384U02	PRBR00386U02	PRBR00387U02	PRBR00388U02	PRBR00389U02	PRBR00390U02	PRBR00392U02	PRBR00393U02	PRBR00394U02	PRBR00440U02	PRBR00442U02	PRBR00443U02	PRBR00444U02	PRUL00133U02	PRUL00158U02
ASV_001	Corynebacterium freneyi	species	Corynebacterium freneyi	Corynebacterium	Mycobacteriaceae	Mycobacteriales	Actinomycetia	Actinobacteriota	Bacteria	12680	11383	235	16699	3640	1112	11959	1103	1020	17502	6934	10047	12245	1940	16030	17410	13743	13346	0	21754	5593	11584	2768	8981	10855	7289	4288	9617	5051	10073	4421	810	16072	191	18174	1957	10241	24716	18050	16425
ASV_002	Aeromonas dhakensis	species	Aeromonas dhakensis	Aeromonas	Aeromonadaceae	Enterobacterales	Gammaproteobacteria	Proteobacteria	Bacteria	0	0	231	2593	437	0	6519	6	0	334	67	6	0	0	0	0	0	715	106422	0	0	0	2160	0	0	1635	9	137	0	3843	0	0	0	0	128	0	0	0	7384	0
ASV_003	Streptococcus mitis	species	Streptococcus mitis	Streptococcus	Streptococcaceae	Lactobacillales	Bacilli	Firmicutes	Bacteria	0	0	0	0	0	0	0	0	0	0	0	0	3871	0	0	20	0	0	0	99	143177	0	0	0	0	0	0	0	0	0	0	0	0	0	0	0	0	0	0	0
ASV_004	Streptococcus sp900550895	species	Streptococcus sp900550895	Streptococcus	Streptococcaceae	Lactobacillales	Bacilli	Firmicutes	Bacteria	41828	0	27	3572	0	0	21	0	646	0	0	0	15008	36	144	0	0	78	0	8711	3688	24051	0	29	0	0	1562	0	0	0	0	23	10810	0	0	15	0	216	28	82
ASV_005	Lactobacillus iners	species	Lactobacillus iners	Lactobacillus	Lactobacillaceae	Lactobacillales	Bacilli	Firmicutes	Bacteria	3	0	0	0	0	0	0	0	0	0	0	0	0	0	0	0	0	0	16	0	0	0	0	0	0	0	0	0	53497	23	0	0	0	6811	0	0	0	0	0	0
ASV_006	Peptoniphilus_A harei_A	species	Peptoniphilus_A harei_A	Peptoniphilus_A	Peptoniphilaceae	Tissierellales	Clostridia	Firmicutes_A	Bacteria	3	0	60	553	91741	985	0	456	112	0	46	0	0	102	0	0	0	0	4	0	0	0	1353	388	0	0	1638	0	158	0	918	0	0	1043	0	632	0	0	0	0
ASV_007	Alkalibacterium pelagium	species	Alkalibacterium pelagium	Alkalibacterium	Carnobacteriaceae	Lactobacillales	Bacilli	Firmicutes	Bacteria	2058	2468	25	1951	557	693	1680	110	599	3894	1135	2028	1601	1091	3516	2595	4078	2346	0	4153	569	2082	279	1658	2455	1200	634	1528	775	1557	2162	221	2311	29	3779	267	1828	5720	3304	2436
ASV_008	Bifidobacterium vaginale_H	species	Bifidobacterium vaginale_H	Bifidobacterium	Bifidobacteriaceae	Actinomycetales	Actinomycetia	Actinobacteriota	Bacteria	0	0	0	0	4	0	0	0	0	0	0	0	0	0	0	0	0	0	0	0	0	0	0	0	0	0	0	0	78350	0	0	0	0	0	0	0	0	0	0	0
ASV_009	Corynebacterium falsenii	species	Corynebacterium falsenii	Corynebacterium	Mycobacteriaceae	Mycobacteriales	Actinomycetia	Actinobacteriota	Bacteria	2180	1982	34	3622	636	230	1756	187	199	2723	853	1775	1323	407	2195	3357	2486	2703	0	4274	826	1808	513	1551	1829	1506	878	1350	786	2072	616	164	2898	20	2465	396	1819	3299	3130	2908
ASV_010	Streptococcus agalactiae	species	Streptococcus agalactiae	Streptococcus	Streptococcaceae	Lactobacillales	Bacilli	Firmicutes	Bacteria	0	0	0	134	0	0	0	0	0	0	0	0	0	0	0	0	0	0	0	0	0	0	0	0	0	32425	2421	0	0	0	0	41573	0	0	0	0	0	0	6	0
ASV_011	Streptococcus pneumoniae	species	Streptococcus pneumoniae	Streptococcus	Streptococcaceae	Lactobacillales	Bacilli	Firmicutes	Bacteria	0	0	0	0	0	0	0	0	0	0	0	0	0	0	0	0	0	0	0	0	0	0	0	0	0	0	0	0	0	0	0	0	0	0	0	0	0	0	0	0
ASV_012	Aeromonas caviae	species	Aeromonas caviae	Aeromonas	Aeromonadaceae	Enterobacterales	Gammaproteobacteria	Proteobacteria	Bacteria	0	67	108	1810	224	0	2078	0	0	0	0	0	0	0	105	0	0	547	45031	0	0	0	1002	0	0	761	0	0	0	1149	0	0	0	0	0	0	0	0	2622	0
ASV_013	Campylobacter_B ureolyticus	species	Campylobacter_B ureolyticus	Campylobacter_B	Campylobacteraceae	Campylobacterales	Campylobacteria	Campylobacterota	Bacteria	151	0	107	5	0	0	0	2816	125	0	7424	0	0	0	0	0	0	0	0	0	120	249	23740	11076	0	0	4554	0	549	0	0	0	0	1124	0	451	0	0	0	0
ASV_014	Fusobacterium animalis	species	Fusobacterium animalis	Fusobacterium	Fusobacteriaceae	Fusobacteriales	Fusobacteriia	Fusobacteriota	Bacteria	0	0	0	0	0	0	0	0	0	0	0	0	0	0	0	3	0	0	0	0	20	0	0	0	0	0	11032	0	0	0	0	0	0	49853	0	0	0	0	0	0
ASV_015	Enterococcus faecalis	species	Enterococcus faecalis	Enterococcus	Enterococcaceae	Lactobacillales	Bacilli	Firmicutes	Bacteria	364	2621	0	545	98	137	23187	37	143	561	416	2897	0	1566	570	9226	0	0	0	0	0	262	149	478	1277	0	284	331	0	2319	1649	14	392	0	0	125	432	1703	756	1477
ASV_016	Corynebacterium tuberculostearicum	species	Corynebacterium tuberculostearicum	Corynebacterium	Mycobacteriaceae	Mycobacteriales	Actinomycetia	Actinobacteriota	Bacteria	1337	1982	81	0	193	813	2316	292	4178	10986	38	353	377	59	78	335	5972	322	0	1149	202	0	189	303	97	210	225	2674	286	0	135	14994	2416	3	2531	57	63	276	157	0
ASV_018	Prevotella timonensis_A	species	Prevotella timonensis_A	Prevotella	Bacteroidaceae	Bacteroidales	Bacteroidia	Bacteroidota	Bacteria	67	0	211	461	0	8116	0	0	12624	0	869	0	0	5795	0	0	0	0	0	0	0	0	815	8	0	0	1166	15	0	0	98	0	0	1005	0	7203	0	0	0	0
ASV_019	Veillonella dispar	species	Veillonella dispar	Veillonella	Veillonellaceae	Veillonellales	Negativicutes	Firmicutes_C	Bacteria	0	0	0	0	0	0	0	0	0	0	0	0	0	0	0	275	0	0	0	0	0	0	0	0	0	0	0	45162	0	0	1355	0	0	0	0	0	0	0	0	0
ASV_020	Aerococcus urinae	species	Aerococcus urinae	Aerococcus	Aerococcaceae	Lactobacillales	Bacilli	Firmicutes	Bacteria	1550	46	0	0	123	83	0	2871	0	0	43	0	0	0	0	0	0	0	0	2929	0	94	852	0	0	0	0	6	221	0	0	0	0	0	0	952	0	223	0	0
ASV_021	Fenollaria timonensis	species	Fenollaria timonensis	Fenollaria	Peptoniphilaceae	Tissierellales	Clostridia	Firmicutes_A	Bacteria	0	0	309	0	0	76	0	0	2163	0	0	10	0	0	0	0	0	0	0	0	0	0	0	0	0	0	0	0	43	0	0	0	0	1426	0	4268	39	0	0	0
ASV_022	Prevotella timonensis_A	species	Prevotella timonensis_A	Prevotella	Bacteroidaceae	Bacteroidales	Bacteroidia	Bacteroidota	Bacteria	0	0	244	0	0	0	0	0	1726	0	598	0	0	6941	0	0	0	0	0	0	154	0	16753	663	0	0	1545	0	21	0	64	0	0	2379	0	993	0	0	0	0
ASV_024	Aerococcus urinae_D	species	Aerococcus urinae_D	Aerococcus	Aerococcaceae	Lactobacillales	Bacilli	Firmicutes	Bacteria	2269	0	0	0	42	0	0	0	0	0	0	0	0	0	0	0	0	0	0	2133	0	0	143	0	0	0	0	0	259	0	0	0	0	0	0	1232	0	0	0	0
ASV_025	Porphyromonas_A sp.	genus	unclassified	Porphyromonas_A	Porphyromonadaceae	Bacteroidales	Bacteroidia	Bacteroidota	Bacteria	0	0	0	0	0	0	0	27954	0	0	0	0	0	1923	0	0	0	0	0	0	37	0	0	89	0	0	0	0	0	0	0	15	0	0	0	37	0	0	0	0
ASV_023	Neisseria suis	species	Neisseria suis	Neisseria	Neisseriaceae	Burkholderiales	Gammaproteobacteria	Proteobacteria	Bacteria	854	885	20	1001	173	339	839	69	224	1337	462	705	788	373	609	1767	1578	1268	0	2024	555	864	179	852	949	893	256	469	285	701	924	90	1018	0	1285	160	990	1691	1273	1103
ASV_026	Aerococcus urinae	species	Aerococcus urinae	Aerococcus	Aerococcaceae	Lactobacillales	Bacilli	Firmicutes	Bacteria	1814	93	0	0	0	0	0	0	0	0	94	0	0	0	0	0	0	0	0	3103	0	0	143	0	0	0	0	0	82	0	0	0	0	0	0	907	0	0	0	0
ASV_027	Veillonella dispar	species	Veillonella dispar	Veillonella	Veillonellaceae	Veillonellales	Negativicutes	Firmicutes_C	Bacteria	0	0	0	0	0	0	0	0	0	0	0	0	0	0	0	0	0	0	0	0	0	0	0	0	0	0	0	32067	0	0	0	0	0	0	0	0	0	0	0	0
ASV_028	Ezakiella sp900540185	species	Ezakiella sp900540185	Ezakiella	Peptoniphilaceae	Tissierellales	Clostridia	Firmicutes_A	Bacteria	0	0	267	0	0	10491	0	0	3462	0	83	0	0	0	0	0	0	0	12	0	0	0	28	0	0	0	0	0	0	0	0	0	0	0	0	11566	0	0	0	0
ASV_029	Veillonellales sp.	order	unclassified	unclassified	unclassified	Veillonellales	Negativicutes	Firmicutes_C	Bacteria	0	0	6959	0	0	0	0	5	1384	0	0	33	0	0	0	0	0	0	0	0	0	0	10	0	0	51	0	0	0	0	0	0	0	0	0	0	0	0	0	0
ASV_030	Aeromonas caviae	species	Aeromonas caviae	Aeromonas	Aeromonadaceae	Enterobacterales	Gammaproteobacteria	Proteobacteria	Bacteria	0	0	46	250	93	0	1180	0	0	0	0	0	0	0	0	0	0	0	20399	0	0	0	528	0	0	312	0	0	0	793	0	0	0	0	0	0	0	0	1348	0
ASV_032	Prevotella timonensis_A	species	Prevotella timonensis_A	Prevotella	Bacteroidaceae	Bacteroidales	Bacteroidia	Bacteroidota	Bacteria	73	0	0	0	0	11748	0	12075	0	0	0	0	0	0	0	0	0	0	0	0	93	0	238	0	0	0	0	0	145	0	0	0	0	0	0	0	0	0	0	0
ASV_033	Streptococcus anginosus	species	Streptococcus anginosus	Streptococcus	Streptococcaceae	Lactobacillales	Bacilli	Firmicutes	Bacteria	0	0	736	0	0	0	0	0	11	0	917	14	0	0	0	8362	0	110	7	0	2048	0	0	0	0	0	4952	0	2588	0	44	0	0	18	0	1307	0	0	0	0
ASV_034	Sneathia sanguinegens	species	Sneathia sanguinegens	Sneathia	Leptotrichiaceae	Fusobacteriales	Fusobacteriia	Fusobacteriota	Bacteria	0	0	6483	0	0	0	0	0	5763	0	0	33	0	0	0	3	0	0	0	0	0	0	0	0	0	0	0	0	0	0	0	0	0	13131	0	0	0	0	0	0
ASV_035	Veillonella dispar	species	Veillonella dispar	Veillonella	Veillonellaceae	Veillonellales	Negativicutes	Firmicutes_C	Bacteria	0	0	0	0	0	0	0	0	0	0	0	0	0	0	0	0	0	0	0	0	0	0	0	5	0	0	0	23951	0	0	0	0	0	0	0	0	0	0	0	0
ASV_036	Prevotella disiens	species	Prevotella disiens	Prevotella	Bacteroidaceae	Bacteroidales	Bacteroidia	Bacteroidota	Bacteria	0	0	0	0	0	0	0	0	475	0	0	0	0	0	0	0	0	0	13	0	334	0	0	5578	0	0	0	0	4334	0	0	0	0	2613	0	6807	0	0	0	0
ASV_037	Sneathia vaginalis	species	Sneathia vaginalis	Sneathia	Leptotrichiaceae	Fusobacteriales	Fusobacteriia	Fusobacteriota	Bacteria	0	0	0	0	0	0	0	0	0	0	0	0	0	0	0	0	0	0	0	0	0	0	0	0	0	0	0	0	0	0	0	0	0	0	0	0	0	0	0	0
ASV_038	Staphylococcus epidermidis	species	Staphylococcus epidermidis	Staphylococcus	Staphylococcaceae	Staphylococcales	Bacilli	Firmicutes	Bacteria	0	0	36	22	16131	1	1576	0	13	314	0	0	96	0	81	0	72	0	0	183	0	0	0	0	0	0	0	0	52	0	27	34	0	22	1184	0	0	0	0	0
ASV_039	Prevotella colorans	species	Prevotella colorans	Prevotella	Bacteroidaceae	Bacteroidales	Bacteroidia	Bacteroidota	Bacteria	0	0	0	0	0	0	0	0	4841	0	490	0	0	0	0	0	0	0	0	0	88	0	11737	17	0	0	0	0	0	0	0	0	0	968	0	0	0	0	0	0
ASV_040	Aerococcus urinae_D	species	Aerococcus urinae_D	Aerococcus	Aerococcaceae	Lactobacillales	Bacilli	Firmicutes	Bacteria	1130	28	0	0	87	0	0	0	0	0	35	0	0	0	0	0	0	0	0	1890	0	127	203	0	0	0	0	0	322	0	0	0	0	0	0	765	0	0	0	0
ASV_041	Prevotella timonensis_A	species	Prevotella timonensis_A	Prevotella	Bacteroidaceae	Bacteroidales	Bacteroidia	Bacteroidota	Bacteria	0	0	0	0	0	796	0	0	0	0	1182	0	0	0	0	0	105	0	0	0	77	0	8064	6286	0	0	0	0	424	0	0	0	0	0	0	0	0	0	0	0
ASV_042	Prevotella timonensis_A	species	Prevotella timonensis_A	Prevotella	Bacteroidaceae	Bacteroidales	Bacteroidia	Bacteroidota	Bacteria	39	0	822	432	0	321	0	0	0	0	653	6	0	0	0	0	0	0	0	0	0	0	7726	0	0	0	2794	0	0	0	39	0	0	0	0	0	0	0	0	0
ASV_043	Corynebacterium simulans	species	Corynebacterium simulans	Corynebacterium	Mycobacteriaceae	Mycobacteriales	Actinomycetia	Actinobacteriota	Bacteria	0	0	0	0	0	0	0	0	0	0	0	0	0	0	0	0	0	0	0	0	0	0	0	0	0	0	0	0	0	0	0	16671	162	0	0	382	34	170	0	0
ASV_045	Sneathia sanguinegens	species	Sneathia sanguinegens	Sneathia	Leptotrichiaceae	Fusobacteriales	Fusobacteriia	Fusobacteriota	Bacteria	0	0	0	0	0	0	0	0	16592	0	0	0	0	0	0	0	0	0	0	0	0	0	0	0	0	0	0	0	0	0	0	0	0	0	0	0	0	0	0	0
ASV_046	Pseudoalteromonas arctica	species	Pseudoalteromonas arctica	Pseudoalteromonas	Alteromonadaceae	Enterobacterales	Gammaproteobacteria	Proteobacteria	Bacteria	306	381	3	210	74	79	709	28	105	614	224	345	386	146	464	770	1335	618	0	577	102	558	46	308	335	317	98	273	140	328	388	21	474	5	810	36	820	394	666	440
ASV_047	Actinotignum timonense	species	Actinotignum timonense	Actinotignum	Actinomycetaceae	Actinomycetales	Actinomycetia	Actinobacteriota	Bacteria	0	0	0	0	0	0	0	1365	0	0	265	0	0	366	0	0	0	0	0	0	0	0	12136	0	0	0	0	0	13	0	0	0	0	365	0	0	0	0	0	0
ASV_049	Prevotella timonensis_A	species	Prevotella timonensis_A	Prevotella	Bacteroidaceae	Bacteroidales	Bacteroidia	Bacteroidota	Bacteria	0	0	0	0	0	0	0	0	0	0	0	0	0	14266	0	0	0	0	0	0	0	0	0	0	0	0	0	0	0	0	0	0	0	0	0	0	0	0	0	0
ASV_048	Vibrio metschnikovii	species	Vibrio metschnikovii	Vibrio	Vibrionaceae	Enterobacterales	Gammaproteobacteria	Proteobacteria	Bacteria	395	269	11	475	25	170	556	0	90	800	414	304	189	144	168	578	387	639	0	676	35	391	80	193	307	205	106	382	163	201	299	9	357	0	572	53	582	697	561	629
ASV_050	Paracoccus sp.	genus	unclassified	Paracoccus	Rhodobacteraceae	Rhodobacterales	Alphaproteobacteria	Proteobacteria	Bacteria	111	269	0	498	50	181	177	16	53	452	261	431	422	55	434	275	470	490	0	757	121	172	67	250	626	96	65	231	104	238	123	35	270	0	285	68	487	245	455	239
ASV_052	Veillonellales sp.	order	unclassified	unclassified	unclassified	Veillonellales	Negativicutes	Firmicutes_C	Bacteria	0	0	0	0	0	0	0	0	5213	0	0	0	0	0	0	0	0	0	0	0	0	0	0	0	0	0	0	0	0	0	0	0	0	0	0	0	0	0	0	0
ASV_053	Actinotignum sanguinis	species	Actinotignum sanguinis	Actinotignum	Actinomycetaceae	Actinomycetales	Actinomycetia	Actinobacteriota	Bacteria	0	0	10	0	0	2078	0	508	0	0	0	0	0	0	0	0	0	0	0	0	0	0	0	0	0	0	0	0	102	0	0	0	0	0	0	0	0	0	0	0
ASV_051	Brevibacterium luteolum	species	Brevibacterium luteolum	Brevibacterium	Brevibacteriaceae	Actinomycetales	Actinomycetia	Actinobacteriota	Bacteria	554	199	6	584	60	94	52	32	45	227	104	382	351	75	459	330	131	356	0	64	119	286	46	68	355	119	73	316	102	138	142	30	800	0	265	35	485	643	152	546
ASV_055	Porphyromonas sp900539155	species	Porphyromonas sp900539155	Porphyromonas	Porphyromonadaceae	Bacteroidales	Bacteroidia	Bacteroidota	Bacteria	0	0	183	0	0	0	0	0	0	0	196	0	0	0	0	0	0	0	0	0	0	0	0	0	0	0	0	0	0	0	0	0	0	1517	0	1093	0	0	0	0
ASV_056	Streptococcus sp900550895	species	Streptococcus sp900550895	Streptococcus	Streptococcaceae	Lactobacillales	Bacilli	Firmicutes	Bacteria	0	0	0	0	0	0	0	0	0	0	0	0	0	0	10526	0	0	0	0	0	0	0	0	0	0	0	0	0	0	0	0	0	0	0	0	0	0	0	0	0
ASV_054	Corynebacterium freneyi	species	Corynebacterium freneyi	Corynebacterium	Mycobacteriaceae	Mycobacteriales	Actinomycetia	Actinobacteriota	Bacteria	323	282	0	377	0	0	293	0	0	422	147	234	287	0	389	447	357	322	0	561	144	266	0	237	254	197	0	222	120	245	0	0	333	0	436	0	274	590	388	398
ASV_057	Prevotella sp.	genus	unclassified	Prevotella	Bacteroidaceae	Bacteroidales	Bacteroidia	Bacteroidota	Bacteria	0	0	0	0	0	10111	0	0	0	0	0	0	0	0	0	0	0	0	0	0	0	0	0	0	0	0	0	0	0	0	0	0	0	0	0	0	0	0	0	0
ASV_059	Prevotella timonensis_A	species	Prevotella timonensis_A	Prevotella	Bacteroidaceae	Bacteroidales	Bacteroidia	Bacteroidota	Bacteria	0	0	0	0	0	0	0	7809	0	0	197	0	0	0	0	0	0	0	0	0	0	0	537	190	0	0	0	0	0	0	0	0	0	905	0	0	0	0	0	0
ASV_058	Idiomarina fontislapidosi	species	Idiomarina fontislapidosi	Idiomarina	Alteromonadaceae	Enterobacterales	Gammaproteobacteria	Proteobacteria	Bacteria	216	264	4	562	56	79	133	55	35	549	49	479	81	124	199	467	344	141	0	280	96	375	23	223	182	107	71	286	47	174	214	10	627	3	277	56	261	195	854	216
ASV_061	Bifidobacterium vaginale	species	Bifidobacterium vaginale	Bifidobacterium	Bifidobacteriaceae	Actinomycetales	Actinomycetia	Actinobacteriota	Bacteria	0	0	0	0	0	0	0	0	1930	0	0	0	0	0	0	0	0	0	0	0	0	0	0	0	0	2411	0	0	0	0	0	0	0	4708	0	0	0	0	0	0
ASV_062	Prevotella bivia	species	Prevotella bivia	Prevotella	Bacteroidaceae	Bacteroidales	Bacteroidia	Bacteroidota	Bacteria	0	0	0	38	0	0	0	0	133	0	0	0	0	0	0	34	0	0	0	0	0	0	0	1980	0	0	5895	0	0	0	787	0	0	411	0	12	0	0	0	0
ASV_063	Citrobacter_B koseri	species	Citrobacter_B koseri	Citrobacter_B	Enterobacteriaceae	Enterobacterales	Gammaproteobacteria	Proteobacteria	Bacteria	0	1065	0	0	0	0	0	0	0	0	0	0	0	0	0	0	0	0	0	0	0	0	0	0	0	0	0	0	0	0	0	0	0	0	0	0	0	0	0	8175
ASV_060	Streptococcus varani	species	Streptococcus varani	Streptococcus	Streptococcaceae	Lactobacillales	Bacilli	Firmicutes	Bacteria	62	415	0	358	123	83	173	24	91	139	144	189	221	42	108	214	341	278	0	67	83	142	79	143	454	134	110	189	52	294	134	51	731	0	568	45	148	201	614	384
ASV_064	Anaerococcus sp900258475	species	Anaerococcus sp900258475	Anaerococcus	Peptoniphilaceae	Tissierellales	Clostridia	Firmicutes_A	Bacteria	0	0	27	0	0	1798	0	84	82	0	106	0	0	728	0	0	0	0	0	0	59	52	424	4024	0	0	0	0	0	0	0	0	0	0	0	41	0	0	0	0
ASV_065	Veillonellales sp.	order	unclassified	unclassified	unclassified	Veillonellales	Negativicutes	Firmicutes_C	Bacteria	0	0	18	146	0	0	0	102	273	0	84	0	0	0	0	0	0	0	0	0	0	0	2858	0	0	0	0	0	67	0	0	0	0	0	0	3467	0	0	0	0
ASV_067	Parvimonas sp001553085	species	Parvimonas sp001553085	Parvimonas	Peptoniphilaceae	Tissierellales	Clostridia	Firmicutes_A	Bacteria	0	0	0	0	0	0	0	0	0	0	0	0	0	0	0	0	0	0	0	0	0	0	0	0	0	0	0	0	0	0	0	0	0	7106	0	46	0	0	0	0
ASV_068	Finegoldia magna	species	Finegoldia magna	Finegoldia	Peptoniphilaceae	Tissierellales	Clostridia	Firmicutes_A	Bacteria	0	0	56	324	3470	0	0	0	79	0	535	0	0	270	37	222	58	0	0	0	72	246	0	626	0	0	581	0	145	0	25	172	0	143	155	190	51	0	0	0
ASV_066	Vibrio diabolicus	species	Vibrio diabolicus	Vibrio	Vibrionaceae	Enterobacterales	Gammaproteobacteria	Proteobacteria	Bacteria	235	175	0	457	55	22	69	16	74	172	55	0	163	78	31	222	258	364	0	502	89	74	22	222	78	34	125	195	51	96	153	17	340	0	195	65	212	475	314	439
ASV_070	Anaerococcus rubeinfantis	species	Anaerococcus rubeinfantis	Anaerococcus	Peptoniphilaceae	Tissierellales	Clostridia	Firmicutes_A	Bacteria	0	0	0	0	7643	25	0	0	0	0	0	0	0	0	0	0	0	0	0	0	0	0	0	0	0	0	0	0	0	0	0	0	0	0	0	0	0	0	0	0
ASV_069	Vibrio alginolyticus	species	Vibrio alginolyticus	Vibrio	Vibrionaceae	Enterobacterales	Gammaproteobacteria	Proteobacteria	Bacteria	448	375	0	273	79	54	103	15	4	222	52	111	339	111	266	261	593	359	0	100	79	277	33	119	100	204	73	94	101	137	321	0	270	0	25	14	341	118	198	278
ASV_072	Porphyromonas_A somerae	species	Porphyromonas_A somerae	Porphyromonas_A	Porphyromonadaceae	Bacteroidales	Bacteroidia	Bacteroidota	Bacteria	0	0	0	4	0	0	0	603	0	0	0	0	0	0	0	0	0	0	0	0	0	0	4389	0	0	0	0	0	0	0	0	0	0	0	0	295	0	0	0	0
ASV_073	Dialister sp001553355	species	Dialister sp001553355	Dialister	Dialisteraceae	Veillonellales	Negativicutes	Firmicutes_C	Bacteria	0	0	50	0	0	0	0	0	76	0	0	0	0	0	0	0	0	0	0	0	257	0	0	0	0	0	0	0	661	0	0	0	0	4694	0	444	0	0	0	0
ASV_071	Propionibacteriales sp.	order	unclassified	unclassified	unclassified	Propionibacteriales	Actinomycetia	Actinobacteriota	Bacteria	160	235	0	241	44	38	109	15	51	179	90	122	167	71	204	170	194	207	0	359	99	370	78	122	165	151	140	158	83	138	75	19	268	0	437	48	138	351	332	399
ASV_075	Prevotella timonensis_A	species	Prevotella timonensis_A	Prevotella	Bacteroidaceae	Bacteroidales	Bacteroidia	Bacteroidota	Bacteria	0	0	0	0	0	7247	0	0	0	0	0	0	0	0	0	0	0	0	0	0	0	0	0	0	0	0	0	0	0	0	0	0	0	0	0	0	0	0	0	0
ASV_076	Anaerococcus hydrogenalis	species	Anaerococcus hydrogenalis	Anaerococcus	Peptoniphilaceae	Tissierellales	Clostridia	Firmicutes_A	Bacteria	0	0	8	0	0	3517	0	0	0	0	248	0	0	0	0	237	0	0	0	0	172	26	34	1272	0	0	1432	48	168	0	0	0	0	0	0	0	0	0	0	0
ASV_074	Bacillus licheniformis	species	Bacillus licheniformis	Bacillus	Bacillaceae	Bacillales	Bacilli	Firmicutes	Bacteria	98	128	10	464	54	78	150	10	84	204	166	156	32	34	373	259	84	482	0	545	119	91	29	222	180	69	74	44	0	244	129	0	391	0	86	36	301	432	49	330
ASV_077	Veillonella rogosae	species	Veillonella rogosae	Veillonella	Veillonellaceae	Veillonellales	Negativicutes	Firmicutes_C	Bacteria	0	0	0	0	0	0	0	0	0	0	0	0	0	0	0	0	0	0	0	0	0	0	0	0	0	0	7060	0	0	0	0	0	0	0	0	0	0	0	0	0
ASV_078	Actinotignum urinale	species	Actinotignum urinale	Actinotignum	Actinomycetaceae	Actinomycetales	Actinomycetia	Actinobacteriota	Bacteria	0	0	0	0	0	0	0	3871	0	0	3079	0	0	0	0	0	0	0	0	0	0	0	0	0	0	0	0	0	0	0	0	0	0	0	0	0	0	0	0	0
ASV_080	Enterococcus_G sp.	genus	unclassified	Enterococcus_G	Enterococcaceae	Lactobacillales	Bacilli	Firmicutes	Bacteria	0	0	19	0	80	221	0	20	157	0	0	0	438	98	0	0	937	558	0	742	223	0	83	205	0	348	0	0	122	0	339	23	0	0	1082	0	0	0	0	0
ASV_079	Sediminibacterium sp.	genus	unclassified	Sediminibacterium	Chitinophagaceae	Chitinophagales	Bacteroidia	Bacteroidota	Bacteria	307	256	6	70	40	0	254	0	14	26	180	179	115	53	53	155	707	364	0	176	39	175	49	36	58	135	20	148	130	62	304	21	200	2	43	11	318	38	98	480
ASV_081	Prevotella sp.	genus	unclassified	Prevotella	Bacteroidaceae	Bacteroidales	Bacteroidia	Bacteroidota	Bacteria	0	0	0	6539	0	0	0	0	0	0	0	0	0	0	0	0	0	0	0	0	0	0	0	0	0	0	0	0	0	0	0	0	0	0	0	0	0	0	0	0
ASV_082	Staphylococcus haemolyticus	species	Staphylococcus haemolyticus	Staphylococcus	Staphylococcaceae	Staphylococcales	Bacilli	Firmicutes	Bacteria	268	329	35	0	48	39	1405	0	0	1593	0	0	0	78	0	0	471	0	0	362	0	0	0	0	0	0	1	0	131	0	0	175	0	43	1411	0	0	55	0	0
ASV_083	Propionibacteriales sp.	order	unclassified	unclassified	unclassified	Propionibacteriales	Actinomycetia	Actinobacteriota	Bacteria	0	0	0	0	0	0	0	6250	0	0	0	0	0	0	0	0	0	0	0	0	0	0	0	0	0	0	0	0	0	0	0	0	0	0	0	0	0	0	0	0
ASV_084	Anaerococcus vaginalis_B	species	Anaerococcus vaginalis_B	Anaerococcus	Peptoniphilaceae	Tissierellales	Clostridia	Firmicutes_A	Bacteria	0	0	58	146	0	0	0	0	57	0	0	0	0	0	0	0	0	0	0	0	26	0	2141	0	0	0	2641	0	266	0	0	0	0	136	0	135	0	0	0	0
ASV_085	Veillonella parvula	species	Veillonella parvula	Veillonella	Veillonellaceae	Veillonellales	Negativicutes	Firmicutes_C	Bacteria	0	0	0	0	0	0	0	0	0	0	0	0	0	272	0	695	0	0	0	61	0	0	0	0	0	0	5088	0	0	0	0	0	0	0	0	0	0	0	0	0
ASV_086	Anaerococcus mediterraneensis	species	Anaerococcus mediterraneensis	Anaerococcus	Peptoniphilaceae	Tissierellales	Clostridia	Firmicutes_A	Bacteria	0	0	19	0	0	340	0	6	104	0	462	0	0	0	0	0	0	0	0	0	41	0	1544	0	0	0	2206	0	0	0	0	0	0	42	0	1343	0	0	0	0
ASV_087	Prevotella colorans	species	Prevotella colorans	Prevotella	Bacteroidaceae	Bacteroidales	Bacteroidia	Bacteroidota	Bacteria	0	0	0	0	0	0	0	0	0	0	0	0	0	0	0	0	0	0	0	0	0	0	6084	0	0	0	0	0	0	0	0	0	0	0	0	0	0	0	0	0
ASV_088	Corynebacterium glucuronolyticum	species	Corynebacterium glucuronolyticum	Corynebacterium	Mycobacteriaceae	Mycobacteriales	Actinomycetia	Actinobacteriota	Bacteria	0	0	0	1254	1045	0	0	0	0	0	417	0	0	0	0	0	0	0	0	0	200	553	0	1158	0	0	0	0	0	0	0	358	0	0	0	0	134	0	0	0
ASV_089	Streptococcus pasteurianus	species	Streptococcus pasteurianus	Streptococcus	Streptococcaceae	Lactobacillales	Bacilli	Firmicutes	Bacteria	0	0	0	4720	0	17	28	7	0	201	40	0	0	0	128	0	0	0	0	209	32	0	0	0	0	0	0	0	0	28	0	0	75	0	0	0	33	73	0	0
ASV_090	Klebsiella oxytoca	species	Klebsiella oxytoca	Klebsiella	Enterobacteriaceae	Enterobacterales	Gammaproteobacteria	Proteobacteria	Bacteria	0	0	0	0	0	0	0	0	0	0	0	0	0	0	0	0	0	0	0	0	0	0	0	0	0	0	0	0	0	0	0	5776	0	0	0	0	0	0	0	0
ASV_091	Bifidobacterium leopoldii	species	Bifidobacterium leopoldii	Bifidobacterium	Bifidobacteriaceae	Actinomycetales	Actinomycetia	Actinobacteriota	Bacteria	0	0	4880	0	0	0	0	0	548	0	0	19	0	0	0	0	0	0	0	0	0	0	0	0	0	0	0	0	0	0	0	0	0	293	0	0	0	0	0	0
ASV_092	Dialister micraerophilus	species	Dialister micraerophilus	Dialister	Dialisteraceae	Veillonellales	Negativicutes	Firmicutes_C	Bacteria	0	0	86	158	0	0	0	0	179	0	0	0	0	0	0	0	0	0	0	0	0	0	0	637	0	0	0	0	509	0	0	0	0	1163	0	1113	0	0	0	0
ASV_093	Corynebacterium glucuronolyticum	species	Corynebacterium glucuronolyticum	Corynebacterium	Mycobacteriaceae	Mycobacteriales	Actinomycetia	Actinobacteriota	Bacteria	0	0	0	0	0	0	0	0	0	0	0	0	0	0	0	0	0	0	0	0	0	0	0	0	0	0	0	0	0	0	0	0	0	0	0	0	0	0	0	0
ASV_094	Ureaplasma urealyticum	species	Ureaplasma urealyticum	Ureaplasma	Mycoplasmoidaceae	Mycoplasmatales	Bacilli	Firmicutes	Bacteria	0	0	0	0	0	0	0	0	330	0	0	0	0	0	0	0	0	0	0	0	0	0	0	0	0	0	0	0	0	0	0	0	0	71	0	0	0	0	0	0
ASV_095	Aerococcus christensenii	species	Aerococcus christensenii	Aerococcus	Aerococcaceae	Lactobacillales	Bacilli	Firmicutes	Bacteria	0	0	285	0	0	0	0	0	884	0	0	0	0	0	0	0	0	0	0	0	148	0	0	0	0	0	0	0	0	0	0	0	0	209	0	0	0	0	0	0
ASV_096	Arcanobacterium_A urinimassiliense	species	Arcanobacterium_A urinimassiliense	Arcanobacterium_A	Actinomycetaceae	Actinomycetales	Actinomycetia	Actinobacteriota	Bacteria	0	0	5	0	0	19	0	3353	4	0	0	0	0	236	0	0	0	0	0	0	0	0	582	0	0	0	0	0	0	0	0	0	0	157	0	646	0	0	0	0
ASV_097	Facklamia hominis	species	Facklamia hominis	Facklamia	Aerococcaceae	Lactobacillales	Bacilli	Firmicutes	Bacteria	0	0	0	0	0	522	0	164	0	0	90	0	0	0	0	0	0	0	0	0	43	93	3896	0	0	0	0	0	0	0	0	0	0	0	0	130	0	0	0	0
ASV_098	Bacteroidales sp.	order	unclassified	unclassified	unclassified	Bacteroidales	Bacteroidia	Bacteroidota	Bacteria	0	0	1161	0	0	0	0	0	0	0	0	0	0	0	0	0	0	0	0	0	0	0	0	0	0	0	0	0	0	0	0	0	0	0	0	0	0	0	0	0
ASV_099	Aerococcus christensenii	species	Aerococcus christensenii	Aerococcus	Aerococcaceae	Lactobacillales	Bacilli	Firmicutes	Bacteria	0	0	0	0	0	0	0	0	0	0	0	0	0	0	0	0	0	0	0	0	0	0	0	0	0	0	0	0	4849	0	0	0	0	0	0	0	0	0	0	0
ASV_100	Veillonella atypica	species	Veillonella atypica	Veillonella	Veillonellaceae	Veillonellales	Negativicutes	Firmicutes_C	Bacteria	0	0	0	0	0	0	0	0	0	0	1477	0	0	0	0	251	0	0	0	0	0	0	0	442	0	0	0	0	2157	42	0	0	0	0	0	0	0	0	0	0
ASV_101	Veillonella atypica	species	Veillonella atypica	Veillonella	Veillonellaceae	Veillonellales	Negativicutes	Firmicutes_C	Bacteria	0	0	0	190	0	0	0	0	0	0	576	0	0	0	0	0	0	0	0	0	0	0	0	794	0	0	0	0	2861	0	0	0	0	0	0	0	0	0	0	0
ASV_102	Ureaplasma parvum	species	Ureaplasma parvum	Ureaplasma	Mycoplasmoidaceae	Mycoplasmatales	Bacilli	Firmicutes	Bacteria	0	0	0	0	0	0	0	0	144	0	0	0	0	0	0	0	0	0	0	0	0	0	0	0	0	0	0	0	0	0	0	0	0	94	0	0	0	0	0	0
ASV_103	Dialister sp001553355	species	Dialister sp001553355	Dialister	Dialisteraceae	Veillonellales	Negativicutes	Firmicutes_C	Bacteria	0	0	58	0	0	0	0	0	1532	0	0	0	0	0	0	80	0	0	6	0	115	0	0	0	0	0	0	0	0	0	0	0	0	448	0	1346	0	0	0	0
ASV_104	Halomonas olivaria	species	Halomonas olivaria	Halomonas	Halomonadaceae	Pseudomonadales	Gammaproteobacteria	Proteobacteria	Bacteria	314	31	0	192	69	0	0	0	0	330	0	77	60	34	279	0	514	0	0	146	79	45	20	69	58	0	0	0	57	95	0	0	306	5	481	0	289	125	89	281
ASV_105	Bacillus licheniformis	species	Bacillus licheniformis	Bacillus	Bacillaceae	Bacillales	Bacilli	Firmicutes	Bacteria	0	198	0	218	0	0	52	0	49	142	0	0	0	0	0	36	0	512	0	193	29	28	40	158	165	0	0	46	31	0	73	33	123	0	199	0	227	296	291	286
ASV_107	Negativicoccus succinicivorans	species	Negativicoccus succinicivorans	Negativicoccus	Negativicoccaceae	Veillonellales	Negativicutes	Firmicutes_C	Bacteria	0	0	0	479	0	0	0	0	0	0	0	0	0	1728	0	0	0	0	0	0	68	181	0	0	0	0	0	86	0	0	0	209	0	0	0	0	0	0	0	0
ASV_106	Vibrio alginolyticus	species	Vibrio alginolyticus	Vibrio	Vibrionaceae	Enterobacterales	Gammaproteobacteria	Proteobacteria	Bacteria	42	48	0	316	15	90	0	0	93	150	70	187	122	197	0	174	451	104	0	1	112	91	48	59	0	46	43	27	14	65	79	27	106	0	215	9	0	0	154	289
ASV_108	Parvimonas sp001553085	species	Parvimonas sp001553085	Parvimonas	Peptoniphilaceae	Tissierellales	Clostridia	Firmicutes_A	Bacteria	0	0	0	0	0	0	0	0	0	0	0	0	0	0	0	0	0	0	0	0	0	0	0	0	0	0	0	0	0	0	0	0	0	3927	0	0	0	0	0	0
ASV_109	Winkia sp002849225	species	Winkia sp002849225	Winkia	Actinomycetaceae	Actinomycetales	Actinomycetia	Actinobacteriota	Bacteria	0	0	0	0	0	22	0	10	0	0	0	0	64	0	0	0	2118	0	0	0	0	0	0	220	0	0	378	0	0	0	938	32	0	0	0	0	0	25	0	0
ASV_110	Anaerococcus senegalensis	species	Anaerococcus senegalensis	Anaerococcus	Peptoniphilaceae	Tissierellales	Clostridia	Firmicutes_A	Bacteria	0	0	0	0	0	0	0	0	0	0	1383	0	0	0	0	288	434	0	0	0	198	178	0	0	0	41	0	0	0	0	0	0	0	0	0	0	0	0	0	0
ASV_111	Bifidobacterium leopoldii	species	Bifidobacterium leopoldii	Bifidobacterium	Bifidobacteriaceae	Actinomycetales	Actinomycetia	Actinobacteriota	Bacteria	0	0	0	0	0	0	0	0	0	0	0	0	0	0	0	0	0	0	0	0	0	0	0	0	0	0	0	0	0	0	0	0	0	3674	0	0	0	0	0	0
ASV_114	Gemella haemolysans	species	Gemella haemolysans	Gemella	Gemellaceae	Staphylococcales	Bacilli	Firmicutes	Bacteria	0	0	0	0	0	0	0	0	0	0	0	0	0	0	0	0	0	0	0	0	0	0	0	0	0	0	0	0	0	0	0	0	0	0	0	0	0	0	0	0
ASV_116	Prevotella bivia	species	Prevotella bivia	Prevotella	Bacteroidaceae	Bacteroidales	Bacteroidia	Bacteroidota	Bacteria	0	0	0	0	0	0	0	0	146	0	0	0	0	0	0	0	0	0	0	0	0	0	0	622	0	0	549	0	0	0	352	0	0	1248	0	0	0	0	0	0
ASV_117	Clostridia sp.	class	unclassified	unclassified	unclassified	unclassified	Clostridia	Firmicutes_A	Bacteria	0	0	9	0	0	0	0	0	0	0	315	0	0	0	0	0	0	0	0	0	0	0	0	0	0	0	2497	0	0	0	0	0	0	456	0	106	0	0	0	0
ASV_118	Fenollaria timonensis	species	Fenollaria timonensis	Fenollaria	Peptoniphilaceae	Tissierellales	Clostridia	Firmicutes_A	Bacteria	0	0	83	0	0	0	0	0	788	0	0	0	0	0	0	0	0	0	0	0	0	0	0	0	0	0	0	0	0	0	0	0	0	2487	0	0	0	0	0	0
ASV_119	Streptococcus sp900550895	species	Streptococcus sp900550895	Streptococcus	Streptococcaceae	Lactobacillales	Bacilli	Firmicutes	Bacteria	1079	0	0	104	0	0	0	0	0	0	0	0	335	0	7	0	0	0	0	222	81	607	0	0	0	0	0	0	0	0	0	0	223	0	0	0	0	0	0	0
ASV_122	Mobiluncus curtisii	species	Mobiluncus curtisii	Mobiluncus	Actinomycetaceae	Actinomycetales	Actinomycetia	Actinobacteriota	Bacteria	0	0	0	0	0	287	0	183	38	0	0	0	0	0	0	0	0	0	0	0	0	0	0	0	0	0	0	0	0	0	0	0	0	772	0	237	0	0	0	0
ASV_123	Bacteroidales sp.	order	unclassified	unclassified	unclassified	Bacteroidales	Bacteroidia	Bacteroidota	Bacteria	0	0	87	0	0	0	0	0	0	0	0	0	0	0	0	0	0	0	0	0	0	0	0	0	0	0	7	0	0	0	0	0	0	0	0	0	0	0	0	0
ASV_124	Streptococcus varani	species	Streptococcus varani	Streptococcus	Streptococcaceae	Lactobacillales	Bacilli	Firmicutes	Bacteria	50	0	0	84	0	0	41	0	0	48	93	54	80	0	140	0	159	64	0	197	0	189	0	163	157	54	0	163	0	60	0	0	137	0	169	39	57	525	0	81
ASV_125	Klebsiella michiganensis	species	Klebsiella michiganensis	Klebsiella	Enterobacteriaceae	Enterobacterales	Gammaproteobacteria	Proteobacteria	Bacteria	0	0	0	0	0	0	0	0	0	0	0	0	0	0	0	0	0	0	0	0	0	0	0	0	0	0	0	0	0	0	0	3216	0	0	0	0	0	0	0	0
ASV_121	Pelomonas saccharophila	species	Pelomonas saccharophila	Pelomonas	Burkholderiaceae	Burkholderiales	Gammaproteobacteria	Proteobacteria	Bacteria	31	132	0	91	19	15	0	0	31	247	247	197	75	0	4	249	134	0	0	0	57	26	50	38	63	0	20	52	47	102	92	0	0	6	108	0	63	8	206	209
ASV_127	Negativicutes sp.	class	unclassified	unclassified	unclassified	unclassified	Negativicutes	Firmicutes_C	Bacteria	0	0	0	0	0	2507	0	0	0	0	0	0	0	0	0	0	0	0	0	0	0	0	0	0	0	0	0	0	0	0	0	0	0	0	0	0	0	0	0	0
ASV_128	Staphylococcus capitis	species	Staphylococcus capitis	Staphylococcus	Staphylococcaceae	Staphylococcales	Bacilli	Firmicutes	Bacteria	0	0	0	0	0	0	119	74	0	787	0	0	0	0	0	0	1548	0	0	0	0	0	0	0	0	0	0	0	0	31	0	126	0	0	0	21	0	0	0	0
ASV_129	Haemophilus_D parainfluenzae	species	Haemophilus_D parainfluenzae	Haemophilus_D	Pasteurellaceae	Enterobacterales	Gammaproteobacteria	Proteobacteria	Bacteria	0	0	0	0	0	0	0	0	0	0	0	0	0	0	0	1808	0	0	0	0	215	0	0	0	0	0	0	0	0	0	0	0	0	0	0	838	0	0	0	0
ASV_126	Psychrobacter celer	species	Psychrobacter celer	Psychrobacter	Moraxellaceae	Pseudomonadales	Gammaproteobacteria	Proteobacteria	Bacteria	272	166	0	54	30	22	68	10	17	142	0	148	122	40	30	95	58	0	0	0	0	208	43	129	77	0	14	38	0	55	60	0	97	7	219	11	177	69	100	69
ASV_130	Negativicoccus succinicivorans	species	Negativicoccus succinicivorans	Negativicoccus	Negativicoccaceae	Veillonellales	Negativicutes	Firmicutes_C	Bacteria	0	0	104	0	0	0	0	0	0	0	0	0	0	1285	0	0	0	0	0	0	0	0	0	941	0	0	0	0	0	0	0	147	0	0	0	0	0	0	0	0
ASV_131	Citrobacter_B koseri	species	Citrobacter_B koseri	Citrobacter_B	Enterobacteriaceae	Enterobacterales	Gammaproteobacteria	Proteobacteria	Bacteria	0	435	0	0	0	0	0	0	0	0	0	0	0	0	0	0	0	0	0	0	0	0	0	0	0	0	0	0	0	0	0	0	0	0	0	0	0	0	0	2644
ASV_133	Veillonella rogosae	species	Veillonella rogosae	Veillonella	Veillonellaceae	Veillonellales	Negativicutes	Firmicutes_C	Bacteria	0	0	0	0	0	0	0	0	0	0	0	0	0	0	0	0	0	0	0	0	0	0	0	0	0	0	3009	0	0	0	0	10	0	0	0	0	0	0	0	0
ASV_134	Anaerococcus jeddahensis	species	Anaerococcus jeddahensis	Anaerococcus	Peptoniphilaceae	Tissierellales	Clostridia	Firmicutes_A	Bacteria	230	0	0	0	0	0	0	0	0	0	0	0	0	784	0	0	0	0	0	0	0	0	0	31	0	0	293	0	0	0	1636	20	0	0	0	0	0	0	0	0
ASV_135	Veillonella rogosae	species	Veillonella rogosae	Veillonella	Veillonellaceae	Veillonellales	Negativicutes	Firmicutes_C	Bacteria	0	0	0	0	0	0	0	0	0	0	0	0	0	0	0	0	0	0	0	0	0	0	0	0	0	0	2983	0	0	0	0	0	0	0	0	0	0	0	0	0
ASV_136	Veillonella dispar	species	Veillonella dispar	Veillonella	Veillonellaceae	Veillonellales	Negativicutes	Firmicutes_C	Bacteria	0	0	0	0	0	0	0	0	0	0	0	0	0	124	0	0	0	0	0	0	0	0	0	0	0	0	2782	0	0	0	0	0	0	0	0	0	0	0	0	0
ASV_137	Corynebacterium minutissimum	species	Corynebacterium minutissimum	Corynebacterium	Mycobacteriaceae	Mycobacteriales	Actinomycetia	Actinobacteriota	Bacteria	252	0	0	0	0	0	0	0	235	884	0	0	0	0	0	0	181	0	0	0	0	0	0	0	0	0	0	0	30	0	0	709	355	0	0	0	0	0	143	0
ASV_138	Staphylococcus epidermidis	species	Staphylococcus epidermidis	Staphylococcus	Staphylococcaceae	Staphylococcales	Bacilli	Firmicutes	Bacteria	0	0	0	0	2550	0	253	0	0	0	0	0	0	0	0	0	0	0	0	0	0	0	0	0	0	0	0	0	0	0	0	0	0	0	0	0	0	0	0	0
ASV_140	Staphylococcus haemolyticus	species	Staphylococcus haemolyticus	Staphylococcus	Staphylococcaceae	Staphylococcales	Bacilli	Firmicutes	Bacteria	0	180	0	0	0	0	894	0	0	956	0	0	0	0	0	0	0	0	0	0	0	0	0	0	0	0	29	0	49	0	0	52	0	29	567	0	0	0	0	0
ASV_141	Mobiluncus curtisii	species	Mobiluncus curtisii	Mobiluncus	Actinomycetaceae	Actinomycetales	Actinomycetia	Actinobacteriota	Bacteria	0	0	0	0	0	0	0	166	0	0	604	0	0	0	0	0	0	0	0	0	0	0	0	0	0	0	0	0	0	0	0	0	0	0	0	147	0	0	0	0
ASV_142	Citrobacter_B koseri	species	Citrobacter_B koseri	Citrobacter_B	Enterobacteriaceae	Enterobacterales	Gammaproteobacteria	Proteobacteria	Bacteria	0	62	0	0	0	0	0	0	0	0	0	0	0	0	0	0	0	0	0	0	0	0	0	0	0	0	0	0	0	0	0	0	0	0	0	0	0	0	0	2572
ASV_143	Streptococcus sp900550895	species	Streptococcus sp900550895	Streptococcus	Streptococcaceae	Lactobacillales	Bacilli	Firmicutes	Bacteria	1100	0	0	0	0	0	0	0	0	0	0	0	410	0	1	0	0	0	0	0	107	517	0	0	0	0	0	0	0	0	0	0	0	0	0	0	0	0	0	0
ASV_144	Porphyromonas uenonis	species	Porphyromonas uenonis	Porphyromonas	Porphyromonadaceae	Bacteroidales	Bacteroidia	Bacteroidota	Bacteria	20	0	0	0	0	0	0	0	0	0	0	0	0	0	0	0	0	0	0	0	131	0	0	115	0	0	0	0	0	0	0	0	0	0	0	499	0	0	0	0
ASV_145	Pseudomonas_A stutzeri	species	Pseudomonas_A stutzeri	Pseudomonas_A	Pseudomonadaceae	Pseudomonadales	Gammaproteobacteria	Proteobacteria	Bacteria	0	0	0	0	0	0	0	0	0	128	0	0	0	0	0	0	0	0	0	2398	0	0	0	0	0	0	0	0	0	0	0	0	0	0	0	0	0	0	0	0
ASV_146	Lactobacillus iners	species	Lactobacillus iners	Lactobacillus	Lactobacillaceae	Lactobacillales	Bacilli	Firmicutes	Bacteria	0	0	0	0	0	0	0	0	0	0	0	0	0	0	0	0	0	0	0	0	0	0	0	0	0	0	0	0	1259	0	0	0	0	0	0	0	0	0	0	0
ASV_147	Neisseria subflava_C	species	Neisseria subflava_C	Neisseria	Neisseriaceae	Burkholderiales	Gammaproteobacteria	Proteobacteria	Bacteria	0	0	0	0	0	0	0	0	0	0	0	0	0	0	0	0	0	0	0	0	0	0	0	0	0	0	0	0	0	0	0	0	0	0	0	0	0	0	0	0
ASV_148	Prevotella colorans	species	Prevotella colorans	Prevotella	Bacteroidaceae	Bacteroidales	Bacteroidia	Bacteroidota	Bacteria	0	0	0	0	0	0	0	0	0	0	0	0	0	0	0	0	0	0	0	0	0	0	0	0	0	0	0	0	0	0	0	0	0	0	0	2365	0	0	0	0
ASV_149	Corynebacterium pyruviciproducens	species	Corynebacterium pyruviciproducens	Corynebacterium	Mycobacteriaceae	Mycobacteriales	Actinomycetia	Actinobacteriota	Bacteria	298	0	49	0	0	157	0	0	0	0	0	0	119	0	0	0	334	0	0	0	99	405	0	0	0	0	0	0	278	0	0	88	0	0	279	0	0	0	0	0
ASV_150	Aerococcus sanguinicola	species	Aerococcus sanguinicola	Aerococcus	Aerococcaceae	Lactobacillales	Bacilli	Firmicutes	Bacteria	0	0	0	0	0	0	0	2058	0	0	0	0	0	0	0	0	0	0	0	0	0	0	302	0	0	0	0	0	0	0	0	0	0	0	0	0	0	0	0	0
ASV_151	Peptoniphilus_A harei_A	species	Peptoniphilus_A harei_A	Peptoniphilus_A	Peptoniphilaceae	Tissierellales	Clostridia	Firmicutes_A	Bacteria	0	0	0	0	2179	34	0	0	0	0	0	0	0	0	0	0	0	0	0	0	0	0	42	0	0	0	0	0	0	0	32	0	0	0	0	0	0	0	0	0
ASV_152	Bifidobacterium vaginale_H	species	Bifidobacterium vaginale_H	Bifidobacterium	Bifidobacteriaceae	Actinomycetales	Actinomycetia	Actinobacteriota	Bacteria	0	0	0	0	0	0	0	0	0	0	0	0	0	0	0	0	0	0	0	0	0	0	0	0	0	0	0	0	2139	0	0	0	0	0	0	0	0	0	0	0
ASV_153	Klebsiella michiganensis	species	Klebsiella michiganensis	Klebsiella	Enterobacteriaceae	Enterobacterales	Gammaproteobacteria	Proteobacteria	Bacteria	0	0	0	0	0	0	0	0	0	0	0	0	0	0	0	0	0	0	0	0	0	0	0	0	0	0	0	0	0	0	0	2254	0	0	0	0	0	0	0	0
ASV_154	Prevotella sp.	genus	unclassified	Prevotella	Bacteroidaceae	Bacteroidales	Bacteroidia	Bacteroidota	Bacteria	0	0	0	0	0	0	0	0	0	0	0	0	0	0	0	0	0	0	0	0	0	0	0	0	0	0	0	0	0	0	0	0	0	0	0	0	0	0	0	0
ASV_155	Enterococcus_D gallinarum	species	Enterococcus_D gallinarum	Enterococcus_D	Enterococcaceae	Lactobacillales	Bacilli	Firmicutes	Bacteria	0	151	0	106	0	0	0	0	0	71	0	167	0	89	0	0	0	88	0	105	0	0	0	107	85	0	0	79	0	0	167	0	44	10	0	0	0	421	0	42
ASV_156	Veillonella parvula	species	Veillonella parvula	Veillonella	Veillonellaceae	Veillonellales	Negativicutes	Firmicutes_C	Bacteria	0	0	0	0	0	0	0	0	0	0	0	0	0	0	0	0	0	0	0	0	0	0	0	0	0	0	2122	0	0	0	0	0	0	0	0	0	0	0	0	0
ASV_157	Porphyromonas_A sp001808555	species	Porphyromonas_A sp001808555	Porphyromonas_A	Porphyromonadaceae	Bacteroidales	Bacteroidia	Bacteroidota	Bacteria	0	0	33	0	0	0	0	0	0	0	0	0	0	0	0	0	0	0	0	0	0	0	2065	0	2	0	0	0	0	0	0	0	0	0	0	0	0	0	0	0
ASV_159	Fusobacterium animalis	species	Fusobacterium animalis	Fusobacterium	Fusobacteriaceae	Fusobacteriales	Fusobacteriia	Fusobacteriota	Bacteria	0	0	0	0	0	0	0	0	0	0	0	0	0	0	0	0	0	0	0	0	0	0	0	0	0	0	2067	0	0	0	0	0	0	0	0	0	0	0	0	0
ASV_160	Winkia sp002849225	species	Winkia sp002849225	Winkia	Actinomycetaceae	Actinomycetales	Actinomycetia	Actinobacteriota	Bacteria	0	27	0	0	0	0	36	0	0	0	0	0	0	0	0	0	118	0	0	127	0	0	0	84	0	0	0	65	0	1605	0	0	0	0	0	0	0	0	0	0
ASV_161	Peptoniphilus_A lacrimalis	species	Peptoniphilus_A lacrimalis	Peptoniphilus_A	Peptoniphilaceae	Tissierellales	Clostridia	Firmicutes_A	Bacteria	0	0	6	0	0	152	0	728	159	0	112	0	0	0	0	0	0	0	0	0	0	0	183	0	0	0	0	0	0	0	0	0	0	341	0	113	0	0	0	0
ASV_162	Peptostreptococcus anaerobius	species	Peptostreptococcus anaerobius	Peptostreptococcus	Peptostreptococcaceae	Peptostreptococcales	Clostridia	Firmicutes_A	Bacteria	0	0	3	0	0	0	0	0	0	0	0	0	0	0	0	0	0	0	0	0	54	0	0	0	0	0	1729	0	0	0	0	0	0	0	0	192	0	0	0	0
ASV_163	Bifidobacterium vaginale_H	species	Bifidobacterium vaginale_H	Bifidobacterium	Bifidobacteriaceae	Actinomycetales	Actinomycetia	Actinobacteriota	Bacteria	0	0	0	0	0	0	0	0	0	0	0	0	0	0	0	0	0	0	0	0	0	0	0	0	0	0	0	0	1888	0	0	0	0	0	0	0	0	0	0	0
ASV_164	Berryella sp001552935	species	Berryella sp001552935	Berryella	Eggerthellaceae	Coriobacteriales	Coriobacteriia	Actinobacteriota	Bacteria	0	0	436	0	0	0	0	0	0	0	0	0	0	0	0	0	0	0	0	0	0	0	0	0	0	0	0	0	1253	0	0	0	0	158	0	0	0	0	0	0
ASV_158	Sphingomonas kyeonggiensis	species	Sphingomonas kyeonggiensis	Sphingomonas	Sphingomonadaceae	Sphingomonadales	Alphaproteobacteria	Proteobacteria	Bacteria	0	51	0	0	9	17	190	4	0	0	52	44	109	0	85	207	122	0	0	164	6	68	13	0	41	0	15	0	17	0	30	4	5	0	0	8	166	111	0	89
ASV_165	Aeromonas hydrophila	species	Aeromonas hydrophila	Aeromonas	Aeromonadaceae	Enterobacterales	Gammaproteobacteria	Proteobacteria	Bacteria	0	0	5	96	0	15	0	0	0	0	0	0	0	0	0	0	0	0	1196	0	0	0	43	0	0	0	0	0	0	280	0	0	0	0	0	0	0	0	0	0
ASV_166	Bifidobacterium vaginale_H	species	Bifidobacterium vaginale_H	Bifidobacterium	Bifidobacteriaceae	Actinomycetales	Actinomycetia	Actinobacteriota	Bacteria	0	0	0	0	0	0	0	0	0	0	0	0	0	0	0	0	0	0	0	0	0	0	0	0	0	0	0	0	1911	0	0	0	0	0	0	0	0	0	0	0
ASV_167	Porphyromonas asaccharolytica	species	Porphyromonas asaccharolytica	Porphyromonas	Porphyromonadaceae	Bacteroidales	Bacteroidia	Bacteroidota	Bacteria	0	0	45	0	0	0	0	0	1104	0	437	0	0	0	0	0	0	0	0	0	0	0	0	0	0	0	0	0	0	0	0	0	0	0	0	0	0	0	0	0
ASV_168	Corynebacterium freneyi	species	Corynebacterium freneyi	Corynebacterium	Mycobacteriaceae	Mycobacteriales	Actinomycetia	Actinobacteriota	Bacteria	351	0	0	0	0	0	0	0	0	0	0	0	0	0	0	428	0	0	0	517	0	0	0	0	0	0	0	0	0	0	0	0	0	0	0	0	0	595	0	0
ASV_169	Porphyromonas_A sp001808555	species	Porphyromonas_A sp001808555	Porphyromonas_A	Porphyromonadaceae	Bacteroidales	Bacteroidia	Bacteroidota	Bacteria	0	0	42	0	0	0	0	0	74	0	0	0	0	1405	0	0	0	0	0	0	0	0	0	0	0	0	0	0	0	0	0	0	0	0	0	90	0	0	0	0
ASV_170	Streptococcus pneumoniae	species	Streptococcus pneumoniae	Streptococcus	Streptococcaceae	Lactobacillales	Bacilli	Firmicutes	Bacteria	0	0	0	0	0	0	0	0	0	0	0	0	0	0	0	0	0	0	0	0	0	0	0	0	0	0	0	0	0	0	0	0	0	0	0	0	0	0	0	0
ASV_172	Actinomycetia sp.	class	unclassified	unclassified	unclassified	unclassified	Actinomycetia	Actinobacteriota	Bacteria	0	0	0	0	1648	12	0	0	0	0	0	0	0	52	0	0	0	0	0	0	0	0	0	0	0	0	0	0	0	0	0	0	0	150	0	0	0	0	0	0
ASV_171	Vibrio alginolyticus	species	Vibrio alginolyticus	Vibrio	Vibrionaceae	Enterobacterales	Gammaproteobacteria	Proteobacteria	Bacteria	0	136	0	249	60	0	0	0	0	91	0	0	76	0	38	57	168	0	0	0	19	115	18	67	30	0	0	0	25	21	50	0	0	0	73	0	57	64	0	42
ASV_173	Tissierellales sp.	order	unclassified	unclassified	unclassified	Tissierellales	Clostridia	Firmicutes_A	Bacteria	0	0	0	0	0	0	0	0	215	0	32	0	0	0	0	0	0	0	0	0	0	0	0	0	0	0	0	0	0	0	0	0	0	0	0	0	0	0	0	0
ASV_175	Peptoniphilus_A lacydonensis	species	Peptoniphilus_A lacydonensis	Peptoniphilus_A	Peptoniphilaceae	Tissierellales	Clostridia	Firmicutes_A	Bacteria	0	0	0	0	0	3	0	0	77	0	115	0	0	0	0	0	1364	0	0	0	20	56	0	0	0	0	0	0	0	0	0	176	0	0	0	0	0	0	0	0
ASV_176	Prevotella timonensis_A	species	Prevotella timonensis_A	Prevotella	Bacteroidaceae	Bacteroidales	Bacteroidia	Bacteroidota	Bacteria	0	0	0	0	0	0	0	0	1799	0	0	0	0	0	0	0	0	0	0	0	0	0	0	0	0	0	0	0	0	0	0	0	0	0	0	0	0	0	0	0
ASV_177	Veillonellales sp.	order	unclassified	unclassified	unclassified	Veillonellales	Negativicutes	Firmicutes_C	Bacteria	0	0	1786	0	0	0	0	0	0	0	0	9	0	0	0	0	0	0	0	0	0	0	0	0	0	0	0	0	0	0	0	0	0	0	0	0	0	0	0	0
ASV_178	Veillonellales sp.	order	unclassified	unclassified	unclassified	Veillonellales	Negativicutes	Firmicutes_C	Bacteria	0	0	0	975	0	0	0	330	1	0	333	0	0	0	0	0	0	0	0	0	0	0	0	0	0	0	0	0	34	0	0	0	0	0	0	0	0	0	0	0
ASV_179	Bacteroidales sp.	order	unclassified	unclassified	unclassified	Bacteroidales	Bacteroidia	Bacteroidota	Bacteria	0	0	1694	0	0	0	85	0	0	0	0	0	0	0	0	0	0	0	0	0	0	0	0	0	0	0	0	0	0	0	0	0	0	0	0	0	0	0	0	0
ASV_180	Streptococcus pneumoniae	species	Streptococcus pneumoniae	Streptococcus	Streptococcaceae	Lactobacillales	Bacilli	Firmicutes	Bacteria	0	0	0	0	0	0	0	0	0	0	0	0	0	0	0	0	0	0	0	0	0	0	0	0	0	0	0	0	0	0	0	0	0	0	0	0	0	0	0	0
ASV_181	Actinobaculum massiliense	species	Actinobaculum massiliense	Actinobaculum	Actinomycetaceae	Actinomycetales	Actinomycetia	Actinobacteriota	Bacteria	0	0	0	0	0	0	0	0	0	0	0	0	0	0	0	0	0	0	0	0	0	94	0	0	0	0	0	0	0	0	0	0	0	1656	0	0	0	0	0	0
ASV_182	Klebsiella michiganensis	species	Klebsiella michiganensis	Klebsiella	Enterobacteriaceae	Enterobacterales	Gammaproteobacteria	Proteobacteria	Bacteria	0	0	0	0	0	0	0	0	0	0	0	0	0	0	0	0	0	0	0	0	0	0	0	0	0	0	0	0	0	0	0	1734	0	0	0	0	0	0	0	0
ASV_174	Pseudomonas_E sihuiensis	species	Pseudomonas_E sihuiensis	Pseudomonas_E	Pseudomonadaceae	Pseudomonadales	Gammaproteobacteria	Proteobacteria	Bacteria	0	32	0	26	30	8	0	0	0	189	0	0	0	13	84	208	0	0	0	0	0	75	8	94	106	60	43	34	19	0	48	0	0	0	149	22	67	106	47	156
ASV_183	Prevotella timonensis_A	species	Prevotella timonensis_A	Prevotella	Bacteroidaceae	Bacteroidales	Bacteroidia	Bacteroidota	Bacteria	0	0	0	0	0	0	0	0	0	0	0	0	0	0	0	0	0	0	0	0	0	0	0	0	0	0	0	0	0	0	0	0	0	0	0	0	0	0	0	0
ASV_184	Streptococcus sp900550895	species	Streptococcus sp900550895	Streptococcus	Streptococcaceae	Lactobacillales	Bacilli	Firmicutes	Bacteria	0	0	0	0	0	0	0	0	0	0	0	0	0	0	0	0	0	0	0	1713	0	0	0	0	0	0	0	0	0	0	0	0	0	0	0	0	0	0	0	0
ASV_185	Porphyromonas_A somerae	species	Porphyromonas_A somerae	Porphyromonas_A	Porphyromonadaceae	Bacteroidales	Bacteroidia	Bacteroidota	Bacteria	0	0	0	0	0	0	0	0	0	0	1703	0	0	0	0	0	0	0	0	0	0	0	0	0	0	0	0	0	0	0	0	0	0	0	0	0	0	0	0	0
ASV_186	Aerococcus christensenii	species	Aerococcus christensenii	Aerococcus	Aerococcaceae	Lactobacillales	Bacilli	Firmicutes	Bacteria	0	0	0	0	0	0	0	0	0	0	0	0	0	0	0	0	0	0	0	0	0	0	0	0	0	0	0	0	1675	0	0	0	0	0	0	0	0	0	0	0
ASV_188	Peptoniphilus_B duerdenii	species	Peptoniphilus_B duerdenii	Peptoniphilus_B	Peptoniphilaceae	Tissierellales	Clostridia	Firmicutes_A	Bacteria	0	0	29	0	0	0	0	0	235	0	0	0	0	0	0	0	0	0	0	0	0	0	0	0	0	0	0	0	0	0	0	0	0	4	0	358	0	0	0	0
ASV_190	Streptococcus agalactiae	species	Streptococcus agalactiae	Streptococcus	Streptococcaceae	Lactobacillales	Bacilli	Firmicutes	Bacteria	0	0	0	0	0	0	0	0	0	0	0	0	0	0	0	0	0	0	0	0	0	0	0	0	0	719	0	0	0	0	0	905	0	0	0	0	0	0	0	0
ASV_189	Brucella melitensis	species	Brucella melitensis	Brucella	Rhizobiaceae_A	Rhizobiales_A	Alphaproteobacteria	Proteobacteria	Bacteria	46	127	0	34	0	0	0	0	0	202	118	0	0	18	0	119	147	172	0	0	0	0	0	0	0	0	0	0	64	0	0	2	0	0	27	0	0	0	147	137
ASV_192	Fusobacterium animalis	species	Fusobacterium animalis	Fusobacterium	Fusobacteriaceae	Fusobacteriales	Fusobacteriia	Fusobacteriota	Bacteria	0	0	0	0	0	0	0	0	0	0	0	0	0	0	0	0	0	0	0	0	0	0	0	0	0	0	307	0	0	0	0	0	0	1283	0	0	0	0	0	0
ASV_187	Halomonas alkaliphila	species	Halomonas alkaliphila	Halomonas	Halomonadaceae	Pseudomonadales	Gammaproteobacteria	Proteobacteria	Bacteria	0	36	0	0	0	0	0	15	0	91	0	0	52	0	56	0	0	166	0	127	29	0	0	48	14	0	34	0	0	54	0	0	0	0	127	22	85	36	0	47
ASV_193	Veillonella_A sp000431435	species	Veillonella_A sp000431435	Veillonella_A	Veillonellaceae	Veillonellales	Negativicutes	Firmicutes_C	Bacteria	0	0	0	0	0	0	0	86	0	0	1492	0	0	0	0	0	0	0	0	0	0	0	0	0	0	0	0	0	0	0	0	0	0	0	0	0	0	0	0	0
ASV_194	Streptococcus agalactiae	species	Streptococcus agalactiae	Streptococcus	Streptococcaceae	Lactobacillales	Bacilli	Firmicutes	Bacteria	0	0	0	0	0	0	0	0	0	0	0	0	0	0	0	0	0	0	0	0	0	0	0	0	0	705	0	0	0	0	0	873	0	0	0	0	0	0	0	0
ASV_195	Gemella haemolysans	species	Gemella haemolysans	Gemella	Gemellaceae	Staphylococcales	Bacilli	Firmicutes	Bacteria	0	0	0	0	0	0	0	0	0	0	0	0	0	0	0	0	0	0	0	0	0	0	0	0	0	0	0	0	0	0	0	0	0	0	0	0	0	0	0	0
ASV_196	Bacteroidales sp.	order	unclassified	unclassified	unclassified	Bacteroidales	Bacteroidia	Bacteroidota	Bacteria	0	0	1527	0	0	0	0	0	0	0	0	25	0	0	0	0	0	0	0	0	0	0	12	0	0	0	0	0	0	0	0	0	0	0	0	0	0	0	0	0
ASV_197	Micrococcus luteus	species	Micrococcus luteus	Micrococcus	Micrococcaceae	Actinomycetales	Actinomycetia	Actinobacteriota	Bacteria	0	0	0	0	141	0	0	5	0	383	0	0	0	0	0	0	0	0	0	887	0	0	0	0	0	104	0	0	35	0	0	0	0	0	0	0	0	0	0	0
ASV_198	Porphyromonas sp001552775	species	Porphyromonas sp001552775	Porphyromonas	Porphyromonadaceae	Bacteroidales	Bacteroidia	Bacteroidota	Bacteria	0	0	0	0	0	0	0	0	956	0	116	0	0	0	0	0	0	0	0	0	0	0	0	0	0	0	0	0	0	0	0	0	0	467	0	0	0	0	0	0
ASV_199	KA00274 sp001552885	species	KA00274 sp001552885	KA00274	Fastidiosipilaceae	Saccharofermentanales	Clostridia	Firmicutes_A	Bacteria	0	0	203	0	0	0	0	0	1334	0	0	0	0	0	0	0	0	0	0	0	0	0	0	0	0	0	0	0	0	0	0	0	0	0	0	0	0	0	0	0
ASV_201	Streptococcus parauberis	species	Streptococcus parauberis	Streptococcus	Streptococcaceae	Lactobacillales	Bacilli	Firmicutes	Bacteria	16	0	0	98	0	0	0	0	0	59	0	0	58	29	94	0	30	82	0	0	40	75	0	52	76	0	11	0	59	0	83	7	92	0	78	0	20	174	150	0
ASV_191	Flavobacteriales sp.	order	unclassified	unclassified	unclassified	Flavobacteriales	Bacteroidia	Bacteroidota	Bacteria	0	55	0	90	0	12	0	10	22	0	15	11	32	28	0	121	0	81	0	25	0	53	0	28	55	0	41	107	0	0	114	0	0	3	137	0	0	0	0	174
ASV_202	Fusobacterium animalis	species	Fusobacterium animalis	Fusobacterium	Fusobacteriaceae	Fusobacteriales	Fusobacteriia	Fusobacteriota	Bacteria	0	0	0	0	0	0	0	0	0	0	0	0	0	0	0	0	0	0	0	0	0	0	0	0	0	0	281	0	0	0	0	0	0	1245	0	0	0	0	0	0
ASV_203	Peptostreptococcus sp000758885	species	Peptostreptococcus sp000758885	Peptostreptococcus	Peptostreptococcaceae	Peptostreptococcales	Clostridia	Firmicutes_A	Bacteria	0	0	0	0	0	0	0	0	0	0	0	0	0	0	0	0	0	0	0	0	0	0	0	0	0	0	0	0	0	0	0	0	0	912	0	613	0	0	0	0
ASV_205	Peptoniphilus_A harei_A	species	Peptoniphilus_A harei_A	Peptoniphilus_A	Peptoniphilaceae	Tissierellales	Clostridia	Firmicutes_A	Bacteria	0	0	0	0	0	1	0	0	0	0	171	0	0	0	0	0	0	0	0	0	0	0	0	0	0	0	0	0	0	0	0	0	0	0	0	0	0	0	0	0
ASV_206	Anaerococcus senegalensis	species	Anaerococcus senegalensis	Anaerococcus	Peptoniphilaceae	Tissierellales	Clostridia	Firmicutes_A	Bacteria	0	0	0	0	0	39	0	0	0	0	368	0	0	0	0	100	267	0	0	0	180	0	0	37	0	0	0	0	0	0	0	0	0	0	0	0	9	0	0	0
ASV_207	Campylobacter_B hominis	species	Campylobacter_B hominis	Campylobacter_B	Campylobacteraceae	Campylobacterales	Campylobacteria	Campylobacterota	Bacteria	0	0	0	0	0	0	0	0	294	0	348	0	0	0	0	0	0	0	0	0	0	0	0	0	0	0	0	0	0	0	0	0	0	587	0	209	0	0	0	0
ASV_204	Enterococcus_D sp.	genus	unclassified	Enterococcus_D	Enterococcaceae	Lactobacillales	Bacilli	Firmicutes	Bacteria	199	249	0	0	0	0	0	0	0	0	0	0	0	0	0	0	0	0	0	0	0	0	0	0	0	0	0	0	0	166	0	0	0	0	0	22	0	0	0	0
ASV_208	Pauljensenia turicensis	species	Pauljensenia turicensis	Pauljensenia	Actinomycetaceae	Actinomycetales	Actinomycetia	Actinobacteriota	Bacteria	0	0	40	0	0	0	0	15	9	0	0	0	0	0	0	0	0	0	0	0	0	0	0	0	0	0	219	0	33	0	111	0	0	358	0	121	0	0	0	0
ASV_211	Anaerococcus lactolyticus	species	Anaerococcus lactolyticus	Anaerococcus	Peptoniphilaceae	Tissierellales	Clostridia	Firmicutes_A	Bacteria	0	0	90	0	0	0	0	0	312	0	408	2	0	0	0	0	0	0	0	0	16	0	0	0	0	0	0	0	200	0	0	0	0	36	0	84	0	0	0	0
ASV_212	Halomonas piezotolerans	species	Halomonas piezotolerans	Halomonas	Halomonadaceae	Pseudomonadales	Gammaproteobacteria	Proteobacteria	Bacteria	23	43	0	0	0	15	0	0	0	0	0	199	0	0	0	127	155	0	0	0	0	0	9	67	49	0	52	0	0	0	87	0	0	0	79	0	13	0	22	162
ASV_213	Burkholderiaceae sp.	family	unclassified	unclassified	Burkholderiaceae	Burkholderiales	Gammaproteobacteria	Proteobacteria	Bacteria	0	0	0	0	0	0	0	0	0	0	0	0	0	0	0	0	0	0	0	0	0	0	0	0	0	0	0	0	0	0	0	0	0	5	0	1328	0	0	0	0
ASV_214	Fenollaria timonensis	species	Fenollaria timonensis	Fenollaria	Peptoniphilaceae	Tissierellales	Clostridia	Firmicutes_A	Bacteria	0	0	0	0	0	0	0	0	0	0	0	0	0	0	0	0	0	0	0	0	0	0	0	0	0	0	0	0	0	0	0	0	0	1327	0	0	0	0	0	0
ASV_215	Pauljensenia radingae_A	species	Pauljensenia radingae_A	Pauljensenia	Actinomycetaceae	Actinomycetales	Actinomycetia	Actinobacteriota	Bacteria	0	0	0	0	0	0	0	0	0	0	0	0	0	0	0	0	0	0	0	0	0	0	0	1289	0	0	0	0	0	0	0	0	0	0	0	24	0	0	0	0
ASV_216	Enterococcus_A xiangfangensis	species	Enterococcus_A xiangfangensis	Enterococcus_A	Enterococcaceae	Lactobacillales	Bacilli	Firmicutes	Bacteria	0	0	0	0	0	0	0	0	0	0	0	0	98	0	36	87	0	213	0	0	0	0	0	31	0	0	0	0	17	0	186	0	189	0	39	0	0	116	106	40
ASV_210	Oceanotoga teriensis	species	Oceanotoga teriensis	Oceanotoga	Petrotogaceae	Petrotogales	Thermotogae	Thermotogota	Bacteria	0	0	0	0	10	6	0	0	27	0	0	0	0	0	233	8	101	0	0	0	0	0	9	68	0	0	0	44	28	72	58	0	0	0	0	6	39	115	182	43
ASV_217	Vibrio parahaemolyticus	species	Vibrio parahaemolyticus	Vibrio	Vibrionaceae	Enterobacterales	Gammaproteobacteria	Proteobacteria	Bacteria	0	0	0	0	3	0	0	0	0	73	0	0	172	0	0	0	3	0	0	238	0	0	0	0	0	0	0	0	0	160	92	0	115	0	0	0	67	0	0	212
ASV_209	Vibrio alginolyticus	species	Vibrio alginolyticus	Vibrio	Vibrionaceae	Enterobacterales	Gammaproteobacteria	Proteobacteria	Bacteria	0	44	0	0	0	37	0	0	0	0	0	68	0	24	0	0	0	55	0	139	0	0	0	137	0	51	0	11	22	0	74	5	131	0	0	0	29	0	0	180
ASV_219	Anaerococcus prevotii	species	Anaerococcus prevotii	Anaerococcus	Peptoniphilaceae	Tissierellales	Clostridia	Firmicutes_A	Bacteria	0	0	0	0	0	0	0	0	0	0	487	0	0	135	0	105	57	0	0	0	0	230	0	155	0	0	43	0	0	0	0	0	0	0	0	0	0	0	0	0
ASV_220	Veillonella dispar	species	Veillonella dispar	Veillonella	Veillonellaceae	Veillonellales	Negativicutes	Firmicutes_C	Bacteria	0	0	0	0	0	0	0	0	0	0	0	0	0	0	0	0	0	0	0	0	0	0	0	0	0	0	0	1228	0	0	33	0	0	0	0	0	0	0	0	0
ASV_218	Psychrobacter sp017498085	species	Psychrobacter sp017498085	Psychrobacter	Moraxellaceae	Pseudomonadales	Gammaproteobacteria	Proteobacteria	Bacteria	134	0	5	32	26	0	20	0	0	59	0	19	0	5	90	0	62	0	0	0	0	0	26	25	89	0	0	4	0	113	55	11	0	8	20	0	0	53	102	0
ASV_221	Anaerococcus prevotii	species	Anaerococcus prevotii	Anaerococcus	Peptoniphilaceae	Tissierellales	Clostridia	Firmicutes_A	Bacteria	0	0	0	1241	0	0	0	0	0	0	0	0	0	0	0	0	0	0	0	0	0	0	0	0	0	0	0	0	0	0	0	0	0	0	0	0	0	0	0	0
ASV_222	Methylobacterium extorquens	species	Methylobacterium extorquens	Methylobacterium	Beijerinckiaceae	Rhizobiales	Alphaproteobacteria	Proteobacteria	Bacteria	0	0	0	1156	0	0	0	0	0	0	0	65	0	0	0	0	0	0	0	0	0	0	0	0	0	0	0	0	0	0	0	0	0	0	0	0	0	0	0	0
ASV_223	Haemophilus_D parainfluenzae	species	Haemophilus_D parainfluenzae	Haemophilus_D	Pasteurellaceae	Enterobacterales	Gammaproteobacteria	Proteobacteria	Bacteria	0	0	0	0	0	0	25	0	0	0	0	0	0	0	0	664	0	0	0	0	0	0	0	15	0	0	15	0	0	0	0	0	0	0	0	0	0	0	50	77
ASV_224	Haemophilus_D parainfluenzae	species	Haemophilus_D parainfluenzae	Haemophilus_D	Pasteurellaceae	Enterobacterales	Gammaproteobacteria	Proteobacteria	Bacteria	0	0	0	0	0	0	0	0	0	0	0	0	0	0	0	1207	0	0	0	0	0	0	0	0	0	0	0	0	0	0	0	0	0	0	0	0	0	0	0	0
ASV_225	Campylobacter_B ureolyticus	species	Campylobacter_B ureolyticus	Campylobacter_B	Campylobacteraceae	Campylobacterales	Campylobacteria	Campylobacterota	Bacteria	0	0	0	0	0	0	0	59	0	0	173	0	0	0	0	0	0	0	0	0	0	0	583	276	0	0	105	0	0	0	0	0	0	0	0	0	0	0	0	0
ASV_226	Gemella asaccharolytica	species	Gemella asaccharolytica	Gemella	Gemellaceae	Staphylococcales	Bacilli	Firmicutes	Bacteria	0	0	0	0	0	0	0	0	631	0	0	0	0	0	0	0	0	0	0	0	0	0	0	0	0	0	0	0	0	0	538	0	0	0	0	0	0	0	0	0
ASV_227	Porphyromonas asaccharolytica	species	Porphyromonas asaccharolytica	Porphyromonas	Porphyromonadaceae	Bacteroidales	Bacteroidia	Bacteroidota	Bacteria	0	0	0	0	0	896	0	0	88	0	0	0	0	0	0	0	0	0	0	0	0	0	0	0	0	0	0	0	0	0	0	0	0	113	0	60	0	0	0	0
ASV_228	Veillonella atypica	species	Veillonella atypica	Veillonella	Veillonellaceae	Veillonellales	Negativicutes	Firmicutes_C	Bacteria	0	0	0	0	0	0	0	0	0	0	1153	0	0	0	0	0	0	0	0	0	0	0	0	0	0	0	0	0	0	0	0	0	0	0	0	0	0	0	0	0
ASV_229	Fastidiosipila sanguinis	species	Fastidiosipila sanguinis	Fastidiosipila	Fastidiosipilaceae	Saccharofermentanales	Clostridia	Firmicutes_A	Bacteria	0	0	0	0	0	0	0	0	81	0	0	0	0	0	0	0	0	0	0	0	0	0	57	0	0	0	0	0	44	0	0	0	0	5	0	0	0	0	0	0
ASV_230	Peptoniphilaceae sp.	family	unclassified	unclassified	Peptoniphilaceae	Tissierellales	Clostridia	Firmicutes_A	Bacteria	0	0	0	0	0	0	0	0	0	0	0	0	0	0	0	0	0	0	0	0	0	0	0	0	0	0	0	0	0	0	0	0	0	0	0	17	0	0	0	0
ASV_231	Dialister micraerophilus	species	Dialister micraerophilus	Dialister	Dialisteraceae	Veillonellales	Negativicutes	Firmicutes_C	Bacteria	0	0	0	0	0	0	0	0	0	0	0	0	0	0	0	0	0	0	0	0	0	0	0	0	0	0	0	0	0	0	0	0	0	1126	0	0	0	0	0	0
ASV_232	Ralstonia pickettii	species	Ralstonia pickettii	Ralstonia	Burkholderiaceae	Burkholderiales	Gammaproteobacteria	Proteobacteria	Bacteria	84	0	0	232	58	21	0	4	11	0	0	0	0	47	145	0	0	0	0	13	0	32	0	68	29	0	34	0	0	35	0	0	0	0	0	0	20	16	0	0
ASV_233	Prevotella sp.	genus	unclassified	Prevotella	Bacteroidaceae	Bacteroidales	Bacteroidia	Bacteroidota	Bacteria	0	0	60	937	0	113	0	0	0	0	0	0	0	0	0	0	0	0	0	0	0	0	0	0	0	0	0	0	0	0	0	0	0	0	0	0	0	0	0	0
ASV_234	Veillonellales sp.	order	unclassified	unclassified	unclassified	Veillonellales	Negativicutes	Firmicutes_C	Bacteria	0	0	0	0	0	0	0	0	0	0	0	0	0	0	0	0	0	0	0	0	0	0	0	0	0	0	0	0	0	0	0	0	0	0	0	1110	0	0	0	0
ASV_236	Halomonas olivaria	species	Halomonas olivaria	Halomonas	Halomonadaceae	Pseudomonadales	Gammaproteobacteria	Proteobacteria	Bacteria	0	0	0	0	0	0	124	0	0	55	0	0	131	0	77	142	0	0	0	0	0	56	0	55	0	0	0	0	34	40	0	0	0	0	138	0	0	74	0	74
ASV_237	Streptococcus urinalis	species	Streptococcus urinalis	Streptococcus	Streptococcaceae	Lactobacillales	Bacilli	Firmicutes	Bacteria	0	0	0	0	0	0	0	0	0	0	0	0	0	0	0	0	0	0	0	0	0	0	0	0	0	0	42	0	0	0	1040	0	0	0	0	0	0	0	0	0
ASV_238	Enterococcus faecalis	species	Enterococcus faecalis	Enterococcus	Enterococcaceae	Lactobacillales	Bacilli	Firmicutes	Bacteria	11	0	0	0	0	0	524	0	0	0	0	0	3	0	12	195	42	19	0	0	0	0	0	6	0	0	0	7	8	0	15	0	16	0	16	0	0	32	26	45
ASV_239	Veillonella atypica	species	Veillonella atypica	Veillonella	Veillonellaceae	Veillonellales	Negativicutes	Firmicutes_C	Bacteria	0	0	0	0	0	0	0	0	0	0	1055	0	0	0	0	0	0	0	0	0	0	0	0	0	0	0	0	0	0	0	0	0	0	0	0	0	0	0	0	0
ASV_240	Fenollaria timonensis	species	Fenollaria timonensis	Fenollaria	Peptoniphilaceae	Tissierellales	Clostridia	Firmicutes_A	Bacteria	0	0	0	0	0	0	0	0	0	0	0	0	0	0	0	0	0	0	0	0	0	0	0	0	0	0	0	0	0	0	0	0	0	0	0	0	0	0	0	0
ASV_235	Aerococcaceae sp.	family	unclassified	unclassified	Aerococcaceae	Lactobacillales	Bacilli	Firmicutes	Bacteria	0	0	0	78	0	0	13	0	24	0	82	0	35	21	0	0	0	0	0	0	8	0	0	0	0	55	0	0	0	0	0	0	131	0	171	0	91	0	0	145
ASV_241	Aerococcus urinae	species	Aerococcus urinae	Aerococcus	Aerococcaceae	Lactobacillales	Bacilli	Firmicutes	Bacteria	51	0	0	0	0	0	0	70	0	0	0	0	0	0	0	0	0	0	0	66	0	0	0	0	0	0	0	0	0	0	0	0	0	0	0	0	0	0	0	0
ASV_242	Ochrobactrum_A pituitosa	species	Ochrobactrum_A pituitosa	Ochrobactrum_A	Rhizobiaceae_A	Rhizobiales_A	Alphaproteobacteria	Proteobacteria	Bacteria	0	0	0	0	0	0	0	0	0	0	0	0	65	0	0	45	106	0	0	0	0	48	0	46	0	53	0	48	28	0	0	0	111	0	0	29	0	331	0	0
ASV_243	Halomonas piezotolerans	species	Halomonas piezotolerans	Halomonas	Halomonadaceae	Pseudomonadales	Gammaproteobacteria	Proteobacteria	Bacteria	26	25	0	145	0	0	0	17	0	0	0	0	0	0	0	0	0	92	0	0	0	111	23	16	0	0	0	32	0	0	0	0	0	0	0	0	66	97	36	53
ASV_245	Staphylococcus hominis	species	Staphylococcus hominis	Staphylococcus	Staphylococcaceae	Staphylococcales	Bacilli	Firmicutes	Bacteria	0	0	0	0	34	0	0	0	30	532	0	0	0	0	0	0	62	18	20	0	0	0	26	54	0	0	134	0	40	0	0	9	0	0	0	0	0	0	0	0
ASV_247	Psychrobacter celer	species	Psychrobacter celer	Psychrobacter	Moraxellaceae	Pseudomonadales	Gammaproteobacteria	Proteobacteria	Bacteria	47	0	0	76	0	0	0	0	0	68	0	43	52	50	0	0	0	81	0	0	0	0	0	110	99	0	0	0	44	0	0	16	0	0	55	0	90	0	35	0
ASV_200	Staphylococcus argenteus	species	Staphylococcus argenteus	Staphylococcus	Staphylococcaceae	Staphylococcales	Bacilli	Firmicutes	Bacteria	0	0	0	0	0	0	0	0	0	0	0	89	0	0	0	0	0	0	0	0	0	0	0	0	0	0	0	0	0	0	0	0	0	0	0	0	0	0	0	0
ASV_248	Fusobacterium canifelinum	species	Fusobacterium canifelinum	Fusobacterium	Fusobacteriaceae	Fusobacteriales	Fusobacteriia	Fusobacteriota	Bacteria	0	0	0	0	0	0	0	133	0	0	0	0	0	702	0	0	0	0	0	0	0	0	0	0	0	0	0	0	0	0	0	0	0	0	0	144	0	0	0	0
ASV_249	Fenollaria timonensis	species	Fenollaria timonensis	Fenollaria	Peptoniphilaceae	Tissierellales	Clostridia	Firmicutes_A	Bacteria	0	0	0	0	0	0	0	0	971	0	0	0	0	0	0	0	0	0	0	0	0	0	0	0	0	0	0	0	0	0	0	0	0	0	0	0	0	0	0	0
ASV_246	Vibrio alginolyticus	species	Vibrio alginolyticus	Vibrio	Vibrionaceae	Enterobacterales	Gammaproteobacteria	Proteobacteria	Bacteria	0	22	0	197	34	0	0	0	0	0	0	0	46	0	0	0	1	45	0	203	5	0	28	15	0	0	0	0	0	0	72	0	0	0	40	7	0	56	59	0
ASV_244	Chitinophagaceae sp.	family	unclassified	unclassified	Chitinophagaceae	Chitinophagales	Bacteroidia	Bacteroidota	Bacteria	53	86	0	0	5	0	0	5	18	0	24	12	0	0	0	0	102	43	0	37	43	124	7	0	7	0	0	11	0	0	0	0	0	0	0	10	42	0	0	0
ASV_250	Staphylococcus lugdunensis	species	Staphylococcus lugdunensis	Staphylococcus	Staphylococcaceae	Staphylococcales	Bacilli	Firmicutes	Bacteria	0	0	0	0	0	0	943	0	0	0	0	0	0	0	0	0	0	0	0	0	0	0	0	0	0	0	0	0	0	0	0	0	0	0	0	0	0	0	0	0
ASV_251	Fenollaria timonensis	species	Fenollaria timonensis	Fenollaria	Peptoniphilaceae	Tissierellales	Clostridia	Firmicutes_A	Bacteria	0	0	0	0	0	0	0	0	43	0	0	0	0	0	0	0	0	0	0	0	0	0	0	0	0	0	0	0	0	0	0	0	0	0	0	104	0	0	0	0
ASV_252	Staphylococcus haemolyticus	species	Staphylococcus haemolyticus	Staphylococcus	Staphylococcaceae	Staphylococcales	Bacilli	Firmicutes	Bacteria	0	60	0	0	0	0	141	0	0	0	0	0	0	0	0	0	190	0	0	173	0	0	0	0	77	0	0	0	0	0	0	73	0	0	202	0	0	0	0	0
ASV_253	Prevotella sp000479005	species	Prevotella sp000479005	Prevotella	Bacteroidaceae	Bacteroidales	Bacteroidia	Bacteroidota	Bacteria	0	0	0	0	0	0	0	0	0	0	0	0	0	0	0	0	0	0	0	0	0	0	0	0	0	0	0	0	0	0	0	0	0	0	0	911	0	0	0	0
ASV_254	Bacteroidales sp.	order	unclassified	unclassified	unclassified	Bacteroidales	Bacteroidia	Bacteroidota	Bacteria	0	0	0	0	0	0	0	0	133	0	0	0	0	0	0	0	0	0	0	0	0	0	0	0	0	0	84	0	0	0	0	0	0	133	0	0	0	0	0	0
ASV_255	Veillonellales sp.	order	unclassified	unclassified	unclassified	Veillonellales	Negativicutes	Firmicutes_C	Bacteria	0	0	0	0	0	0	0	0	0	0	0	0	0	0	0	0	0	0	0	0	0	0	891	0	0	0	0	0	0	0	0	0	0	0	0	0	0	0	0	0
ASV_256	Ezakiella sp900540185	species	Ezakiella sp900540185	Ezakiella	Peptoniphilaceae	Tissierellales	Clostridia	Firmicutes_A	Bacteria	0	0	0	0	0	326	0	0	79	0	0	0	0	0	0	0	0	0	0	0	0	0	0	0	0	0	0	0	0	0	0	0	0	0	0	317	0	0	0	0
ASV_257	Micrococcus luteus	species	Micrococcus luteus	Micrococcus	Micrococcaceae	Actinomycetales	Actinomycetia	Actinobacteriota	Bacteria	0	0	0	0	313	53	0	0	0	368	0	0	0	0	71	0	0	0	0	0	0	0	0	0	0	0	0	0	50	0	0	0	0	0	0	0	31	0	0	0
ASV_259	Veillonella sp.	genus	unclassified	Veillonella	Veillonellaceae	Veillonellales	Negativicutes	Firmicutes_C	Bacteria	0	0	0	0	0	0	0	0	0	0	0	0	0	0	0	0	0	0	0	0	0	0	0	0	0	0	0	878	0	0	0	0	0	0	0	0	0	0	0	0
ASV_260	Veillonellales sp.	order	unclassified	unclassified	unclassified	Veillonellales	Negativicutes	Firmicutes_C	Bacteria	0	0	0	0	0	0	0	0	0	0	0	0	0	0	0	0	0	0	0	0	0	0	0	0	0	0	0	0	0	0	0	0	0	0	0	0	0	0	0	0
ASV_258	Vibrio diazotrophicus	species	Vibrio diazotrophicus	Vibrio	Vibrionaceae	Enterobacterales	Gammaproteobacteria	Proteobacteria	Bacteria	0	0	0	0	0	0	70	0	0	119	81	105	0	0	0	55	0	0	0	0	0	0	0	50	0	0	35	67	0	17	0	0	119	0	57	0	40	0	0	0
ASV_261	Corynebacterium tuberculostearicum	species	Corynebacterium tuberculostearicum	Corynebacterium	Mycobacteriaceae	Mycobacteriales	Actinomycetia	Actinobacteriota	Bacteria	0	50	0	0	0	0	0	0	0	239	0	0	0	0	0	0	144	0	0	0	0	0	0	0	0	0	0	0	0	0	0	354	0	0	76	0	0	0	0	0
ASV_262	Veillonella atypica	species	Veillonella atypica	Veillonella	Veillonellaceae	Veillonellales	Negativicutes	Firmicutes_C	Bacteria	0	0	0	0	0	0	0	0	0	0	0	0	0	0	0	0	0	0	0	0	0	0	0	0	0	0	0	0	851	0	0	0	0	0	0	0	0	0	0	0
ASV_263	Aerococcus urinae_D	species	Aerococcus urinae_D	Aerococcus	Aerococcaceae	Lactobacillales	Bacilli	Firmicutes	Bacteria	0	0	0	0	0	0	0	0	0	0	0	0	0	0	0	0	0	0	0	0	0	0	0	0	0	0	0	0	0	0	0	0	0	0	0	0	0	0	0	0
ASV_264	Peptoniphilus_A harei	species	Peptoniphilus_A harei	Peptoniphilus_A	Peptoniphilaceae	Tissierellales	Clostridia	Firmicutes_A	Bacteria	0	0	0	0	0	286	0	0	0	0	75	0	0	0	0	0	140	0	0	0	0	328	0	0	0	0	0	0	0	0	0	0	0	0	0	0	0	0	0	0
ASV_266	Haematobacter massiliensis	species	Haematobacter massiliensis	Haematobacter	Rhodobacteraceae	Rhodobacterales	Alphaproteobacteria	Proteobacteria	Bacteria	0	70	0	0	0	0	0	0	0	61	0	0	0	0	0	0	0	0	0	665	0	0	0	0	0	0	22	0	0	0	0	0	0	0	0	0	0	0	0	0
ASV_268	Peptoniphilus_A phoceensis	species	Peptoniphilus_A phoceensis	Peptoniphilus_A	Peptoniphilaceae	Tissierellales	Clostridia	Firmicutes_A	Bacteria	0	0	0	0	0	0	0	0	0	0	807	0	0	0	0	0	0	0	0	0	0	0	0	0	0	0	0	0	0	0	0	0	0	0	0	0	0	0	0	0
ASV_269	Aerococcus urinae	species	Aerococcus urinae	Aerococcus	Aerococcaceae	Lactobacillales	Bacilli	Firmicutes	Bacteria	75	0	0	0	0	0	0	0	0	0	0	0	0	0	0	0	0	0	0	0	0	0	0	0	0	0	0	0	0	0	0	0	0	0	0	0	0	0	0	0
ASV_267	Bacteroidia sp.	class	unclassified	unclassified	unclassified	unclassified	Bacteroidia	Bacteroidota	Bacteria	0	0	0	0	27	0	0	0	0	0	0	41	46	0	0	0	150	0	0	0	0	0	0	0	0	0	0	0	32	34	65	0	0	0	0	3	0	13	110	195
ASV_270	Aerococcus urinae	species	Aerococcus urinae	Aerococcus	Aerococcaceae	Lactobacillales	Bacilli	Firmicutes	Bacteria	0	0	0	0	0	0	0	0	0	0	0	0	0	0	0	0	0	0	0	0	0	0	0	0	0	0	0	0	0	0	0	0	0	0	0	0	0	0	0	0
ASV_271	Anaerococcus prevotii	species	Anaerococcus prevotii	Anaerococcus	Peptoniphilaceae	Tissierellales	Clostridia	Firmicutes_A	Bacteria	0	0	0	0	0	72	0	0	70	0	206	0	0	0	0	60	0	0	0	0	66	0	90	0	0	0	212	0	0	0	0	0	0	0	0	0	0	0	0	0
ASV_273	Agathobacter rectalis	species	Agathobacter rectalis	Agathobacter	Lachnospiraceae	Lachnospirales	Clostridia	Firmicutes_A	Bacteria	0	0	0	0	0	773	0	0	0	0	0	0	0	0	0	0	0	0	0	0	0	0	0	0	0	0	0	0	0	0	0	0	0	0	0	0	0	0	0	0
ASV_274	Corynebacterium minutissimum	species	Corynebacterium minutissimum	Corynebacterium	Mycobacteriaceae	Mycobacteriales	Actinomycetia	Actinobacteriota	Bacteria	0	0	0	0	28	553	0	0	0	0	0	0	0	0	0	0	0	0	0	0	0	0	0	0	0	0	0	0	0	0	0	173	0	13	0	0	0	0	0	0
ASV_275	Jonquetella anthropi	species	Jonquetella anthropi	Jonquetella	Dethiosulfovibrionaceae	Synergistales	Synergistia	Synergistota	Bacteria	0	0	0	0	0	0	0	760	0	0	0	0	0	0	0	0	0	0	0	0	0	0	0	0	0	0	0	0	0	0	0	0	0	0	0	0	0	0	0	0
ASV_276	Aerococcus urinae_D	species	Aerococcus urinae_D	Aerococcus	Aerococcaceae	Lactobacillales	Bacilli	Firmicutes	Bacteria	0	0	0	0	0	0	0	0	0	0	0	0	0	0	0	0	0	0	0	0	0	0	0	0	0	0	0	0	0	0	0	0	0	0	0	0	0	0	0	0
ASV_277	Prevotella sp000479005	species	Prevotella sp000479005	Prevotella	Bacteroidaceae	Bacteroidales	Bacteroidia	Bacteroidota	Bacteria	0	0	0	0	0	0	0	0	0	0	0	0	0	0	0	0	0	0	0	0	0	0	0	0	0	0	0	0	0	0	0	0	0	0	0	0	0	0	0	0
ASV_278	Aerococcus urinae	species	Aerococcus urinae	Aerococcus	Aerococcaceae	Lactobacillales	Bacilli	Firmicutes	Bacteria	0	0	0	0	0	0	0	739	0	0	0	0	0	0	0	0	0	0	0	0	0	0	0	0	0	0	0	0	0	0	0	0	0	0	0	0	0	0	0	0
ASV_279	Acinetobacter lwoffii	species	Acinetobacter lwoffii	Acinetobacter	Moraxellaceae	Pseudomonadales	Gammaproteobacteria	Proteobacteria	Bacteria	0	0	0	0	0	0	0	19	0	0	0	25	0	0	0	0	0	0	0	0	29	75	0	0	0	458	0	0	99	0	0	0	0	0	0	15	0	0	18	0
ASV_280	Firmicutes_A sp.	phylum	unclassified	unclassified	unclassified	unclassified	unclassified	Firmicutes_A	Bacteria	0	0	0	0	0	0	0	0	0	0	0	0	0	0	0	0	0	0	0	0	0	0	0	0	0	0	0	0	0	0	0	0	0	0	0	734	0	0	0	0
ASV_281	Streptococcus anginosus	species	Streptococcus anginosus	Streptococcus	Streptococcaceae	Lactobacillales	Bacilli	Firmicutes	Bacteria	0	0	725	0	0	0	0	0	0	0	0	0	0	0	0	0	0	0	0	0	0	0	0	0	0	0	0	0	0	0	0	0	0	0	0	0	0	0	0	0
ASV_282	Enterococcus_D casseliflavus	species	Enterococcus_D casseliflavus	Enterococcus_D	Enterococcaceae	Lactobacillales	Bacilli	Firmicutes	Bacteria	0	0	0	0	0	0	0	0	0	130	41	0	0	0	0	0	0	112	0	0	0	88	0	0	0	0	0	0	0	0	59	0	9	0	0	0	0	0	0	65
ASV_283	Alkalibacterium sp.	genus	unclassified	Alkalibacterium	Carnobacteriaceae	Lactobacillales	Bacilli	Firmicutes	Bacteria	66	0	0	0	0	0	0	0	0	0	0	0	0	0	86	0	109	0	0	92	0	0	0	0	0	0	0	0	0	0	0	0	0	0	109	0	0	144	0	0
ASV_284	Propionimicrobium lymphophilum	species	Propionimicrobium lymphophilum	Propionimicrobium	Propionibacteriaceae	Propionibacteriales	Actinomycetia	Actinobacteriota	Bacteria	0	20	22	0	0	64	0	6	38	0	0	0	0	0	0	0	0	0	0	0	27	0	147	0	0	0	0	0	19	0	0	0	0	62	0	6	0	0	0	0
ASV_285	Negativicutes sp.	class	unclassified	unclassified	unclassified	unclassified	Negativicutes	Firmicutes_C	Bacteria	0	0	0	0	0	704	0	0	0	0	0	0	0	0	0	0	0	0	0	0	0	0	0	0	0	0	0	0	0	0	0	0	0	0	0	0	0	0	0	0
ASV_272	Bosea vaviloviae	species	Bosea vaviloviae	Bosea	Beijerinckiaceae	Rhizobiales	Alphaproteobacteria	Proteobacteria	Bacteria	0	0	0	0	26	0	92	0	22	0	0	0	52	0	49	0	118	0	0	0	0	0	0	0	0	0	0	0	0	0	0	0	84	0	29	11	0	0	0	72
ASV_286	Staphylococcus haemolyticus	species	Staphylococcus haemolyticus	Staphylococcus	Staphylococcaceae	Staphylococcales	Bacilli	Firmicutes	Bacteria	0	0	0	0	0	0	0	64	0	2	0	0	0	0	0	0	0	0	0	0	0	0	0	0	0	0	0	0	0	0	0	0	0	26	254	0	0	0	0	0
ASV_287	Pasteurellaceae sp.	family	unclassified	unclassified	Pasteurellaceae	Enterobacterales	Gammaproteobacteria	Proteobacteria	Bacteria	160	0	0	0	0	0	14	0	0	0	0	0	0	0	0	0	0	0	0	0	15	0	0	0	0	0	0	0	13	0	0	0	134	0	26	0	73	0	0	119
ASV_288	Lawsonella clevelandensis	species	Lawsonella clevelandensis	Lawsonella	Mycobacteriaceae	Mycobacteriales	Actinomycetia	Actinobacteriota	Bacteria	0	0	0	0	0	0	0	73	25	0	0	0	0	0	0	0	0	0	0	0	0	0	0	0	0	0	24	0	0	0	0	0	0	507	0	4	0	0	0	0
ASV_289	Actinotignum schaalii	species	Actinotignum schaalii	Actinotignum	Actinomycetaceae	Actinomycetales	Actinomycetia	Actinobacteriota	Bacteria	0	0	0	0	0	0	0	0	0	0	67	0	0	174	0	0	0	0	0	0	0	0	0	0	0	0	0	0	0	0	0	0	0	105	0	0	0	0	0	0
ASV_291	Mammaliicoccus sciuri	species	Mammaliicoccus sciuri	Mammaliicoccus	Staphylococcaceae	Staphylococcales	Bacilli	Firmicutes	Bacteria	0	140	0	0	0	0	0	0	0	0	104	76	0	9	0	0	0	0	0	71	0	0	0	0	0	0	14	0	0	96	0	6	0	0	0	0	0	0	0	0
ASV_292	Prevotella disiens	species	Prevotella disiens	Prevotella	Bacteroidaceae	Bacteroidales	Bacteroidia	Bacteroidota	Bacteria	0	0	0	0	0	0	0	0	0	0	0	0	0	0	0	0	0	0	0	0	0	0	0	157	0	0	0	0	97	0	0	0	0	86	0	207	0	0	0	0
ASV_293	Gammaproteobacteria sp.	class	unclassified	unclassified	unclassified	unclassified	Gammaproteobacteria	Proteobacteria	Bacteria	20	0	0	0	0	0	0	0	0	0	73	0	0	0	0	0	0	74	0	0	12	0	22	0	0	0	31	40	0	77	0	0	0	0	0	0	61	0	0	18
ASV_294	Brucella pituitosa	species	Brucella pituitosa	Brucella	Rhizobiaceae_A	Rhizobiales_A	Alphaproteobacteria	Proteobacteria	Bacteria	0	62	0	0	0	38	0	0	0	0	0	0	38	0	0	0	0	0	0	102	0	0	0	0	75	0	30	0	0	0	0	0	0	0	0	0	0	0	0	0
ASV_295	Prevotella timonensis_A	species	Prevotella timonensis_A	Prevotella	Bacteroidaceae	Bacteroidales	Bacteroidia	Bacteroidota	Bacteria	0	0	0	0	0	0	0	0	0	0	0	0	0	0	0	0	0	0	0	0	0	0	384	0	0	0	40	0	0	0	0	0	0	52	0	27	0	0	0	0
ASV_297	Peptoniphilus_C urinimassiliensis	species	Peptoniphilus_C urinimassiliensis	Peptoniphilus_C	Peptoniphilaceae	Tissierellales	Clostridia	Firmicutes_A	Bacteria	0	0	0	0	0	162	0	0	0	0	119	0	0	0	0	0	0	0	0	0	0	0	33	0	0	0	0	0	0	0	0	0	0	52	0	183	0	0	0	0
ASV_290	Enterococcus sp.	genus	unclassified	Enterococcus	Enterococcaceae	Lactobacillales	Bacilli	Firmicutes	Bacteria	0	0	0	0	0	0	0	0	0	0	0	0	0	0	0	0	0	0	0	0	80	0	0	0	0	0	0	0	111	0	0	0	0	0	0	0	0	0	0	0
ASV_298	Bacteroidia sp.	class	unclassified	unclassified	unclassified	unclassified	Bacteroidia	Bacteroidota	Bacteria	0	0	0	0	0	355	0	0	91	0	0	0	0	0	0	0	0	0	0	0	0	0	0	0	0	0	0	0	0	0	0	0	0	19	0	36	0	0	0	0
ASV_299	Dermabacter vaginalis	species	Dermabacter vaginalis	Dermabacter	Dermabacteraceae	Actinomycetales	Actinomycetia	Actinobacteriota	Bacteria	53	0	0	0	0	63	0	0	0	91	0	0	0	0	0	0	19	0	0	0	0	0	0	0	0	0	0	0	0	0	0	234	83	0	0	0	0	0	0	0
ASV_300	Chryseobacterium sp.	genus	unclassified	Chryseobacterium	Weeksellaceae	Flavobacteriales	Bacteroidia	Bacteroidota	Bacteria	0	0	0	0	0	0	89	0	24	48	0	0	58	30	0	0	50	0	0	0	0	0	0	0	47	0	0	82	0	0	0	0	0	0	0	0	0	0	37	0
ASV_301	Rhodopseudomonas boonkerdii	species	Rhodopseudomonas boonkerdii	Rhodopseudomonas	Xanthobacteraceae	Rhizobiales	Alphaproteobacteria	Proteobacteria	Bacteria	0	0	0	0	0	34	0	0	0	122	0	0	0	0	0	0	0	0	0	0	12	0	5	0	0	0	0	8	0	0	34	0	20	0	106	0	22	0	0	0
ASV_296	Trichloromonas acetexigens	species	Trichloromonas acetexigens	Trichloromonas	Trichloromonadaceae	Desulfuromonadales	Desulfuromonadia	Desulfobacterota	Bacteria	0	0	0	48	0	0	0	0	0	0	0	0	0	0	0	65	0	44	0	37	0	0	14	0	0	22	0	0	7	0	0	0	0	0	0	0	35	0	78	63
ASV_303	Prevotella bivia	species	Prevotella bivia	Prevotella	Bacteroidaceae	Bacteroidales	Bacteroidia	Bacteroidota	Bacteria	0	0	0	0	0	0	0	0	0	0	0	0	0	0	0	0	0	0	0	0	0	0	0	0	0	0	0	0	0	0	528	0	0	0	0	0	0	0	0	0
ASV_305	Staphylococcus epidermidis	species	Staphylococcus epidermidis	Staphylococcus	Staphylococcaceae	Staphylococcales	Bacilli	Firmicutes	Bacteria	0	0	0	0	428	0	38	0	0	14	0	0	0	0	0	0	1	0	0	0	0	0	0	0	0	0	0	0	0	0	0	0	0	0	39	0	0	0	0	0
ASV_306	Janibacter indicus	species	Janibacter indicus	Janibacter	Dermatophilaceae	Actinomycetales	Actinomycetia	Actinobacteriota	Bacteria	0	0	0	0	7	0	0	0	0	0	0	0	0	0	0	0	0	0	0	289	0	0	0	155	0	13	50	0	5	0	0	0	0	0	0	0	0	0	0	0
ASV_302	Vibrio alginolyticus	species	Vibrio alginolyticus	Vibrio	Vibrionaceae	Enterobacterales	Gammaproteobacteria	Proteobacteria	Bacteria	30	0	0	112	0	0	0	0	0	54	0	0	0	0	0	0	0	0	0	0	0	0	0	51	0	0	6	0	0	80	0	0	12	0	0	0	0	0	16	0
ASV_308	Enterococcus_A gilvus	species	Enterococcus_A gilvus	Enterococcus_A	Enterococcaceae	Lactobacillales	Bacilli	Firmicutes	Bacteria	117	0	0	0	0	0	90	0	0	0	0	0	0	0	0	0	0	0	0	0	0	0	0	100	0	0	0	65	0	0	0	0	65	0	0	0	0	0	0	28
ASV_309	Pauljensenia radingae_A	species	Pauljensenia radingae_A	Pauljensenia	Actinomycetaceae	Actinomycetales	Actinomycetia	Actinobacteriota	Bacteria	0	0	0	172	0	0	0	0	0	0	0	0	0	0	0	0	168	0	0	0	0	0	28	107	0	0	0	0	0	0	0	16	0	14	0	0	0	0	0	0
ASV_304	Moraxella_A osloensis	species	Moraxella_A osloensis	Moraxella_A	Moraxellaceae	Pseudomonadales	Gammaproteobacteria	Proteobacteria	Bacteria	0	74	0	0	30	0	47	0	0	21	0	0	0	0	0	0	0	0	0	0	0	0	0	0	0	0	45	0	21	18	0	0	0	0	0	0	45	154	0	0
ASV_310	Veillonellales sp.	order	unclassified	unclassified	unclassified	Veillonellales	Negativicutes	Firmicutes_C	Bacteria	0	0	0	0	0	274	0	53	102	0	0	0	0	0	0	0	0	0	0	0	0	0	0	0	0	0	0	0	0	0	0	0	0	0	0	68	0	0	0	0
ASV_311	Prevotella disiens	species	Prevotella disiens	Prevotella	Bacteroidaceae	Bacteroidales	Bacteroidia	Bacteroidota	Bacteria	0	0	0	0	0	0	0	0	0	0	0	0	0	0	0	0	0	0	0	0	0	0	0	139	0	0	0	0	105	0	0	0	0	63	0	189	0	0	0	0
ASV_307	Idiomarina loihiensis	species	Idiomarina loihiensis	Idiomarina	Alteromonadaceae	Enterobacterales	Gammaproteobacteria	Proteobacteria	Bacteria	60	0	0	0	0	0	0	0	0	0	0	0	0	0	0	0	0	0	0	0	0	0	0	0	30	0	0	0	0	0	50	0	50	0	156	0	45	0	83	0
ASV_313	Streptococcus parasuis	species	Streptococcus parasuis	Streptococcus	Streptococcaceae	Lactobacillales	Bacilli	Firmicutes	Bacteria	0	0	0	0	8	0	0	0	0	8	0	0	0	25	90	0	0	0	0	0	0	0	0	102	26	0	19	39	30	0	0	0	0	0	0	28	0	0	0	15
ASV_315	Vibrio parahaemolyticus	species	Vibrio parahaemolyticus	Vibrio	Vibrionaceae	Enterobacterales	Gammaproteobacteria	Proteobacteria	Bacteria	0	53	0	0	22	0	0	0	0	0	0	0	109	0	0	0	141	0	0	1	0	0	0	0	0	0	29	0	0	0	33	0	0	0	75	0	0	0	0	0
ASV_316	Atopobium deltae	species	Atopobium deltae	Atopobium	Atopobiaceae	Coriobacteriales	Coriobacteriia	Actinobacteriota	Bacteria	0	0	0	0	0	0	0	205	0	0	0	0	0	0	0	0	0	0	0	0	0	0	0	0	0	0	0	0	0	0	27	0	0	179	0	12	0	0	0	0
ASV_317	Brevibacterium casei	species	Brevibacterium casei	Brevibacterium	Brevibacteriaceae	Actinomycetales	Actinomycetia	Actinobacteriota	Bacteria	0	0	0	0	0	0	0	0	0	0	0	0	0	0	0	0	0	0	0	0	0	0	0	0	84	0	0	0	0	0	0	0	97	0	61	0	0	118	0	51
ASV_314	Granulicatella sp.	genus	unclassified	Granulicatella	Aerococcaceae	Lactobacillales	Bacilli	Firmicutes	Bacteria	0	0	0	105	13	0	0	0	0	33	0	0	0	8	0	0	0	0	0	0	0	32	0	0	0	0	50	0	5	0	20	15	0	0	0	0	0	0	0	0
ASV_318	Halomonas meridiana	species	Halomonas meridiana	Halomonas	Halomonadaceae	Pseudomonadales	Gammaproteobacteria	Proteobacteria	Bacteria	0	85	0	0	0	0	0	0	0	0	0	0	0	0	0	0	0	0	0	0	0	0	0	0	0	0	0	0	0	0	0	0	0	0	0	0	0	0	189	0
ASV_320	Streptococcus anginosus	species	Streptococcus anginosus	Streptococcus	Streptococcaceae	Lactobacillales	Bacilli	Firmicutes	Bacteria	0	0	0	0	0	0	0	0	0	0	0	0	0	0	0	226	0	0	0	0	63	0	0	0	0	0	120	0	0	0	0	0	0	0	0	33	0	0	0	0
ASV_322	Aerococcaceae sp.	family	unclassified	unclassified	Aerococcaceae	Lactobacillales	Bacilli	Firmicutes	Bacteria	0	0	0	0	26	226	0	0	156	0	0	0	0	0	0	0	0	0	0	0	0	0	0	0	0	0	0	0	0	0	0	0	20	0	0	0	0	0	0	0
ASV_323	Sphingomonas alpina	species	Sphingomonas alpina	Sphingomonas	Sphingomonadaceae	Sphingomonadales	Alphaproteobacteria	Proteobacteria	Bacteria	0	0	0	152	0	0	0	0	0	0	0	0	0	0	0	0	0	0	0	0	0	0	0	0	0	0	0	0	0	0	0	0	0	0	0	0	96	0	85	36
ASV_319	Obscuribacteraceae sp.	family	unclassified	unclassified	Obscuribacteraceae	Obscuribacterales	Vampirovibrionia	Cyanobacteria	Bacteria	70	0	0	0	0	0	0	0	0	0	0	0	0	0	0	0	44	0	0	0	0	158	0	0	25	0	25	0	0	0	0	0	42	0	0	0	0	0	0	0
ASV_326	Idiomarina loihiensis	species	Idiomarina loihiensis	Idiomarina	Alteromonadaceae	Enterobacterales	Gammaproteobacteria	Proteobacteria	Bacteria	0	0	0	0	0	26	0	0	0	0	47	0	0	0	0	0	0	0	0	156	24	0	0	0	0	0	0	0	0	0	0	0	0	0	0	0	0	119	0	0
ASV_324	UBA7541 sp.	family	unclassified	unclassified	UBA7541	Acidoferrales	Acidobacteriae	Acidobacteriota	Bacteria	0	0	0	129	0	0	0	0	0	0	0	0	0	0	0	0	0	0	0	169	0	0	0	0	0	66	0	0	0	0	0	4	0	0	0	0	0	0	0	0
ASV_327	Aliidiomarina shirensis	species	Aliidiomarina shirensis	Aliidiomarina	Alteromonadaceae	Enterobacterales	Gammaproteobacteria	Proteobacteria	Bacteria	41	0	0	0	0	8	0	0	0	0	0	27	0	0	0	0	0	0	0	0	0	0	9	73	12	0	0	76	0	0	42	0	0	0	0	0	0	0	0	0
ASV_325	Paracoccus sp.	genus	unclassified	Paracoccus	Rhodobacteraceae	Rhodobacterales	Alphaproteobacteria	Proteobacteria	Bacteria	0	0	0	0	0	0	80	0	0	0	0	0	0	0	0	0	0	0	0	0	0	17	0	13	0	0	31	54	0	0	0	0	0	0	134	0	0	0	13	0
ASV_328	Prevotella timonensis_A	species	Prevotella timonensis_A	Prevotella	Bacteroidaceae	Bacteroidales	Bacteroidia	Bacteroidota	Bacteria	0	0	0	19	0	0	0	0	0	0	0	0	0	0	0	0	0	0	0	0	0	0	20	0	0	0	28	0	0	0	0	0	0	27	0	152	0	0	0	0
ASV_330	Corynebacterium falsenii	species	Corynebacterium falsenii	Corynebacterium	Mycobacteriaceae	Mycobacteriales	Actinomycetia	Actinobacteriota	Bacteria	54	0	0	0	0	0	0	0	0	0	0	0	0	0	0	0	0	0	0	111	0	0	0	0	0	0	0	0	0	0	0	0	0	0	0	0	0	86	87	0
ASV_331	Halomonas alkaliphila	species	Halomonas alkaliphila	Halomonas	Halomonadaceae	Pseudomonadales	Gammaproteobacteria	Proteobacteria	Bacteria	0	0	0	0	0	0	0	0	0	0	0	0	0	0	0	0	14	0	0	0	0	72	0	81	0	0	0	0	0	0	42	17	0	0	0	0	0	0	0	0
ASV_329	Corynebacterium testudinoris	species	Corynebacterium testudinoris	Corynebacterium	Mycobacteriaceae	Mycobacteriales	Actinomycetia	Actinobacteriota	Bacteria	0	0	0	0	0	0	0	0	0	0	0	0	0	0	0	116	0	0	0	0	0	0	0	0	0	23	0	0	0	0	0	0	64	0	0	0	0	79	0	0
ASV_332	Salinivibrio costicola	species	Salinivibrio costicola	Salinivibrio	Vibrionaceae	Enterobacterales	Gammaproteobacteria	Proteobacteria	Bacteria	0	0	0	0	0	0	0	0	0	29	0	49	0	0	0	0	0	0	0	0	0	0	11	0	0	0	0	12	0	0	0	0	0	0	40	0	0	72	0	0
ASV_333	Veillonellales sp.	order	unclassified	unclassified	unclassified	Veillonellales	Negativicutes	Firmicutes_C	Bacteria	0	0	0	0	0	0	0	0	0	0	47	0	0	0	0	0	0	0	0	0	0	0	0	0	0	0	0	0	48	0	0	0	0	0	0	0	0	0	0	0
ASV_334	Halomonas sp003031405	species	Halomonas sp003031405	Halomonas	Halomonadaceae	Pseudomonadales	Gammaproteobacteria	Proteobacteria	Bacteria	0	0	0	0	0	0	0	0	0	0	0	0	56	0	0	0	0	13	0	163	0	0	0	0	72	0	0	0	0	0	0	0	0	0	0	0	0	0	0	0
ASV_336	Undibacterium crateris	species	Undibacterium crateris	Undibacterium	Burkholderiaceae	Burkholderiales	Gammaproteobacteria	Proteobacteria	Bacteria	41	0	0	0	0	0	0	0	0	0	0	0	0	0	0	0	0	0	0	172	0	0	0	0	0	0	0	0	0	0	0	0	0	0	0	0	27	0	0	0
ASV_337	Dermabacter hominis	species	Dermabacter hominis	Dermabacter	Dermabacteraceae	Actinomycetales	Actinomycetia	Actinobacteriota	Bacteria	0	0	0	0	0	0	73	0	0	84	0	0	0	0	0	0	0	0	0	0	0	0	0	0	0	0	0	0	0	0	0	110	0	0	0	0	0	0	0	0
ASV_338	Aliidiomarina sp.	genus	unclassified	Aliidiomarina	Alteromonadaceae	Enterobacterales	Gammaproteobacteria	Proteobacteria	Bacteria	0	47	0	0	0	0	0	0	0	94	47	0	0	0	0	0	0	0	0	0	0	0	0	0	0	0	0	0	0	0	0	0	0	0	0	0	0	0	0	0
ASV_339	Idiomarina loihiensis	species	Idiomarina loihiensis	Idiomarina	Alteromonadaceae	Enterobacterales	Gammaproteobacteria	Proteobacteria	Bacteria	0	0	0	0	19	0	53	0	0	0	0	0	0	0	0	0	0	0	0	0	0	0	0	0	0	0	0	0	0	51	0	0	0	0	0	0	33	0	127	0
ASV_340	Rhodanobacter glycinis	species	Rhodanobacter glycinis	Rhodanobacter	Rhodanobacteraceae	Xanthomonadales	Gammaproteobacteria	Proteobacteria	Bacteria	0	0	2	0	0	9	0	0	0	0	0	0	0	0	53	0	0	0	0	0	0	47	0	0	0	0	0	0	0	0	0	0	0	0	26	0	0	59	0	0
ASV_342	Caulobacter segnis	species	Caulobacter segnis	Caulobacter	Caulobacteraceae	Caulobacterales	Alphaproteobacteria	Proteobacteria	Bacteria	0	0	0	40	16	0	0	0	0	0	0	0	0	0	0	9	0	0	0	0	0	66	0	0	0	0	0	0	0	0	0	0	0	0	0	0	0	0	0	0
ASV_343	Nitratireductor aquibiodomus	species	Nitratireductor aquibiodomus	Nitratireductor	Rhizobiaceae	Rhizobiales	Alphaproteobacteria	Proteobacteria	Bacteria	71	0	0	0	0	0	0	0	0	0	0	0	0	0	0	0	130	0	0	0	0	0	17	0	0	0	0	0	0	0	0	0	0	0	0	0	0	0	0	0
ASV_344	Peptoniphilaceae sp.	family	unclassified	unclassified	Peptoniphilaceae	Tissierellales	Clostridia	Firmicutes_A	Bacteria	0	0	0	0	0	0	0	0	0	0	0	0	74	5	85	0	0	0	0	0	0	0	0	0	0	0	0	0	20	0	0	0	0	0	0	0	0	0	0	0
ASV_341	Anaerovoracaceae sp.	family	unclassified	unclassified	Anaerovoracaceae	Peptostreptococcales	Clostridia	Firmicutes_A	Bacteria	0	0	0	0	0	0	0	0	0	0	0	0	0	0	0	0	0	0	0	63	0	0	0	0	88	21	0	0	0	0	56	0	0	0	0	0	0	0	0	0
ASV_345	Corynebacterium imitans	species	Corynebacterium imitans	Corynebacterium	Mycobacteriaceae	Mycobacteriales	Actinomycetia	Actinobacteriota	Bacteria	0	0	0	0	0	46	0	14	0	0	0	0	0	0	0	0	0	0	0	0	0	0	0	0	0	0	0	142	0	0	0	57	0	0	0	0	0	0	0	0
ASV_348	Pasteurellaceae sp.	family	unclassified	unclassified	Pasteurellaceae	Enterobacterales	Gammaproteobacteria	Proteobacteria	Bacteria	37	0	0	0	0	0	0	0	0	0	0	0	0	0	0	0	0	0	0	0	0	0	0	30	0	0	0	0	0	0	78	0	108	0	0	0	0	0	0	0
ASV_349	Pseudomonas_E fluorescens	species	Pseudomonas_E fluorescens	Pseudomonas_E	Pseudomonadaceae	Pseudomonadales	Gammaproteobacteria	Proteobacteria	Bacteria	0	0	0	120	0	0	0	0	0	0	0	0	0	0	23	0	0	0	0	0	0	0	17	0	0	43	0	0	0	0	0	0	0	0	0	0	49	0	0	0
ASV_346	Nucleicultrix amoebiphila	species	Nucleicultrix amoebiphila	Nucleicultrix	Nucleicultricaceae	Caedimonadales	Alphaproteobacteria	Proteobacteria	Bacteria	0	0	0	31	0	0	0	0	0	0	0	0	0	0	11	0	0	0	0	0	0	0	0	68	0	0	0	54	0	0	69	0	0	0	0	0	0	0	0	0
ASV_350	Kocuria palustris	species	Kocuria palustris	Kocuria	Micrococcaceae	Actinomycetales	Actinomycetia	Actinobacteriota	Bacteria	0	0	0	0	8	0	0	0	0	0	0	0	0	0	0	0	0	0	0	0	0	0	0	0	36	0	0	0	0	0	0	0	0	0	0	0	0	0	39	0
ASV_347	Chitinophagales sp.	order	unclassified	unclassified	unclassified	Chitinophagales	Bacteroidia	Bacteroidota	Bacteria	0	0	0	0	0	0	0	0	0	0	0	0	0	0	0	0	0	52	0	0	0	0	0	0	0	0	0	0	0	49	0	0	0	0	0	0	0	98	0	0
ASV_351	Vibrio alginolyticus	species	Vibrio alginolyticus	Vibrio	Vibrionaceae	Enterobacterales	Gammaproteobacteria	Proteobacteria	Bacteria	0	0	0	0	0	0	56	0	0	0	0	0	0	0	0	0	0	0	0	0	22	0	22	0	0	0	0	0	0	0	0	0	0	0	0	0	78	41	0	0
ASV_352	Peptoniphilus_B sp000478985	species	Peptoniphilus_B sp000478985	Peptoniphilus_B	Peptoniphilaceae	Tissierellales	Clostridia	Firmicutes_A	Bacteria	0	0	5	0	0	0	0	0	0	0	0	0	0	0	0	0	0	0	0	0	0	0	0	0	0	0	0	0	0	0	0	0	0	94	0	112	0	0	0	0
ASV_353	Vibrio metschnikovii	species	Vibrio metschnikovii	Vibrio	Vibrionaceae	Enterobacterales	Gammaproteobacteria	Proteobacteria	Bacteria	0	0	0	0	0	0	0	0	0	0	0	0	0	12	17	0	0	0	0	0	0	0	0	0	22	0	0	0	0	0	0	0	0	0	157	0	0	0	0	0
ASV_354	Neisseria suis	species	Neisseria suis	Neisseria	Neisseriaceae	Burkholderiales	Gammaproteobacteria	Proteobacteria	Bacteria	46	0	0	0	0	0	0	0	0	0	0	0	0	0	0	82	0	0	0	0	0	0	0	0	0	0	0	0	0	0	48	0	0	0	0	0	0	0	0	0
ASV_355	Lacticaseibacillus rhamnosus	species	Lacticaseibacillus rhamnosus	Lacticaseibacillus	Lactobacillaceae	Lactobacillales	Bacilli	Firmicutes	Bacteria	0	0	0	0	0	0	0	0	0	0	0	0	95	0	0	0	0	0	0	0	0	0	0	36	0	0	0	42	0	0	0	0	0	0	0	0	57	0	0	0
ASV_356	Halomonas alkaliantarctica_A	species	Halomonas alkaliantarctica_A	Halomonas	Halomonadaceae	Pseudomonadales	Gammaproteobacteria	Proteobacteria	Bacteria	7	0	0	4	0	8	0	0	0	18	0	2	1	0	5	0	13	0	0	5	4	3	0	0	0	0	26	11	0	1	52	0	0	0	15	0	6	0	9	7
ASV_357	Mammaliicoccus sciuri	species	Mammaliicoccus sciuri	Mammaliicoccus	Staphylococcaceae	Staphylococcales	Bacilli	Firmicutes	Bacteria	0	0	0	0	0	0	0	0	12	0	0	0	0	0	0	0	0	0	0	0	0	0	30	13	0	0	0	0	0	0	0	0	0	0	0	0	0	0	0	161
ASV_358	Weeksellaceae sp.	family	unclassified	unclassified	Weeksellaceae	Flavobacteriales	Bacteroidia	Bacteroidota	Bacteria	85	0	0	0	17	0	0	0	0	0	0	0	0	0	0	0	0	0	0	0	0	0	5	0	72	37	0	0	0	0	0	0	0	0	0	0	0	0	0	0
ASV_359	Neisseria sp.	genus	unclassified	Neisseria	Neisseriaceae	Burkholderiales	Gammaproteobacteria	Proteobacteria	Bacteria	0	0	0	0	0	0	0	0	0	0	0	0	0	0	0	59	0	0	0	55	0	0	0	0	0	0	0	0	0	0	0	0	41	0	0	0	0	48	0	0
ASV_361	Lysobacter_B tolerans	species	Lysobacter_B tolerans	Lysobacter_B	Xanthomonadaceae	Xanthomonadales	Gammaproteobacteria	Proteobacteria	Bacteria	0	0	0	0	0	0	0	0	0	0	21	0	0	0	0	74	0	0	0	0	0	0	0	0	0	0	0	0	0	0	0	0	81	0	0	0	0	0	0	0
ASV_360	Pedobacter nutrimenti	species	Pedobacter nutrimenti	Pedobacter	Sphingobacteriaceae	Sphingobacteriales	Bacteroidia	Bacteroidota	Bacteria	0	0	0	0	0	0	0	0	3	0	0	0	0	0	0	0	0	0	0	0	0	0	0	0	0	0	14	0	0	0	96	0	0	0	0	0	26	52	0	0
ASV_362	Acinetobacter portensis	species	Acinetobacter portensis	Acinetobacter	Moraxellaceae	Pseudomonadales	Gammaproteobacteria	Proteobacteria	Bacteria	0	0	0	0	0	0	0	0	0	0	30	0	0	0	0	0	0	0	0	0	27	0	0	5	0	0	0	0	0	0	0	0	0	0	67	0	54	0	0	0
ASV_364	Halomonas alkaliantarctica	species	Halomonas alkaliantarctica	Halomonas	Halomonadaceae	Pseudomonadales	Gammaproteobacteria	Proteobacteria	Bacteria	51	0	0	68	0	0	0	0	0	0	0	0	0	0	0	0	0	0	0	0	0	24	0	0	31	0	0	0	0	0	0	0	0	0	0	0	0	0	0	0
ASV_365	Neisseriaceae sp.	family	unclassified	unclassified	Neisseriaceae	Burkholderiales	Gammaproteobacteria	Proteobacteria	Bacteria	0	0	0	0	0	0	0	0	0	0	0	0	0	0	53	0	0	0	0	33	0	0	0	0	0	0	0	0	0	0	21	0	0	0	0	0	0	0	0	0
ASV_366	Brevundimonas nasdae	species	Brevundimonas nasdae	Brevundimonas	Caulobacteraceae	Caulobacterales	Alphaproteobacteria	Proteobacteria	Bacteria	0	0	0	91	0	0	0	0	17	0	0	0	0	0	0	0	0	0	0	0	0	0	0	0	0	0	0	0	19	0	0	0	0	0	0	0	0	0	0	0
ASV_367	Lysobacter_B tolerans	species	Lysobacter_B tolerans	Lysobacter_B	Xanthomonadaceae	Xanthomonadales	Gammaproteobacteria	Proteobacteria	Bacteria	0	0	0	0	0	0	0	24	0	0	0	0	0	0	0	0	0	0	0	0	0	0	0	54	0	0	0	0	0	0	43	0	0	0	41	0	0	0	0	0
ASV_368	Prevotella buccalis	species	Prevotella buccalis	Prevotella	Bacteroidaceae	Bacteroidales	Bacteroidia	Bacteroidota	Bacteria	0	0	0	41	0	48	0	0	0	0	0	0	0	0	0	0	0	0	0	0	0	0	27	0	0	0	0	0	0	0	0	0	0	14	0	0	0	0	0	0
ASV_369	Sediminibacterium magnilacihabitans	species	Sediminibacterium magnilacihabitans	Sediminibacterium	Chitinophagaceae	Chitinophagales	Bacteroidia	Bacteroidota	Bacteria	0	0	0	0	0	0	0	0	0	0	0	0	0	0	0	0	57	0	0	0	0	0	0	0	27	0	0	0	0	0	52	0	0	0	0	0	0	0	0	0
ASV_370	Staphylococcus haemolyticus	species	Staphylococcus haemolyticus	Staphylococcus	Staphylococcaceae	Staphylococcales	Bacilli	Firmicutes	Bacteria	0	0	0	0	3	0	44	0	0	56	0	0	0	0	0	0	11	0	0	0	0	0	0	0	0	0	0	0	0	0	0	0	0	0	25	0	0	0	0	0
ASV_371	Cutibacterium acnes	species	Cutibacterium acnes	Cutibacterium	Propionibacteriaceae	Propionibacteriales	Actinomycetia	Actinobacteriota	Bacteria	0	0	0	0	0	0	0	0	0	0	0	0	0	0	0	0	0	0	0	0	0	0	0	0	10	0	0	43	0	0	0	0	0	0	0	0	0	21	0	8
ASV_372	Lactobacillus crispatus	species	Lactobacillus crispatus	Lactobacillus	Lactobacillaceae	Lactobacillales	Bacilli	Firmicutes	Bacteria	0	0	0	0	0	16	0	0	0	0	0	0	0	0	0	0	0	50	0	0	0	0	0	0	0	0	0	0	22	0	0	0	0	0	0	0	0	0	0	29
ASV_373	Reyranella sp.	genus	unclassified	Reyranella	Reyranellaceae	Reyranellales	Alphaproteobacteria	Proteobacteria	Bacteria	0	0	0	0	13	0	17	0	0	0	29	0	0	0	0	0	0	0	0	0	0	0	0	0	0	28	0	0	0	0	0	0	0	0	0	0	0	0	0	0
ASV_375	Shewanella algae	species	Shewanella algae	Shewanella	Shewanellaceae	Enterobacterales	Gammaproteobacteria	Proteobacteria	Bacteria	0	0	0	0	0	0	0	0	18	0	0	0	0	0	0	0	0	0	0	0	0	0	0	0	0	39	0	0	0	0	0	0	0	0	0	0	0	0	0	37
ASV_376	Methylobacterium mesophilicum	species	Methylobacterium mesophilicum	Methylobacterium	Beijerinckiaceae	Rhizobiales	Alphaproteobacteria	Proteobacteria	Bacteria	0	0	0	0	0	18	0	0	0	0	0	0	0	0	0	0	0	0	0	0	4	0	0	0	0	0	0	0	0	0	0	0	0	0	0	0	0	0	65	0
ASV_374	Dermatophilaceae sp.	family	unclassified	unclassified	Dermatophilaceae	Actinomycetales	Actinomycetia	Actinobacteriota	Bacteria	0	16	0	0	0	0	0	0	0	0	0	10	0	0	0	8	0	0	0	0	0	0	0	0	0	0	10	0	0	0	0	0	0	0	31	0	0	0	0	0
ASV_378	Pseudoalteromonas translucida	species	Pseudoalteromonas translucida	Pseudoalteromonas	Alteromonadaceae	Enterobacterales	Gammaproteobacteria	Proteobacteria	Bacteria	0	0	0	0	0	0	0	6	0	0	0	0	42	0	0	0	0	0	0	0	0	0	29	0	0	0	0	0	0	0	0	0	0	0	0	0	0	0	0	0
ASV_379	Enterococcus_C saigonensis	species	Enterococcus_C saigonensis	Enterococcus_C	Enterococcaceae	Lactobacillales	Bacilli	Firmicutes	Bacteria	0	0	0	0	0	0	0	0	0	0	21	0	0	0	2	2	0	0	0	0	0	0	0	0	0	0	0	0	0	0	1	7	6	0	0	0	0	4	3	4
ASV_380	Bradyrhizobium guangdongense	species	Bradyrhizobium guangdongense	Bradyrhizobium	Xanthobacteraceae	Rhizobiales	Alphaproteobacteria	Proteobacteria	Bacteria	9	0	0	0	0	0	12	0	0	0	29	0	0	0	0	0	0	0	0	0	0	0	0	0	0	0	0	0	0	0	0	0	0	0	0	0	0	0	25	0
ASV_382	Steroidobacterales sp.	order	unclassified	unclassified	unclassified	Steroidobacterales	Gammaproteobacteria	Proteobacteria	Bacteria	0	0	0	0	0	0	0	0	0	0	0	17	0	0	0	8	0	0	0	0	0	0	0	0	0	0	13	0	0	0	0	0	0	0	0	0	0	0	0	0
ASV_381	Bacillus halotolerans	species	Bacillus halotolerans	Bacillus	Bacillaceae	Bacillales	Bacilli	Firmicutes	Bacteria	0	0	0	0	0	0	0	0	0	0	0	0	0	0	0	0	0	0	0	0	22	0	0	0	0	0	0	0	10	0	0	0	0	0	0	0	0	0	0	0
ASV_383	Corynebacterium sp.	genus	unclassified	Corynebacterium	Mycobacteriaceae	Mycobacteriales	Actinomycetia	Actinobacteriota	Bacteria	0	0	0	0	1	4	0	1	4	0	0	0	0	0	0	0	2	0	0	0	0	0	0	0	0	0	0	0	2	0	0	7	0	0	0	0	0	0	0	0
ASV_384	Bacteroidia sp.	class	unclassified	unclassified	unclassified	unclassified	Bacteroidia	Bacteroidota	Bacteria	0	0	0	0	0	0	0	0	0	0	0	0	0	0	0	0	0	0	0	0	0	0	0	0	4	0	0	7	0	0	0	0	0	0	0	0	0	24	0	0
ASV_385	Weissella cibaria	species	Weissella cibaria	Weissella	Lactobacillaceae	Lactobacillales	Bacilli	Firmicutes	Bacteria	0	0	0	4	0	0	0	0	0	3	0	0	0	0	0	0	0	0	0	0	0	0	0	0	0	0	0	0	0	0	0	14	4	0	0	0	0	0	0	0
ASV_386	Vibrio alginolyticus	species	Vibrio alginolyticus	Vibrio	Vibrionaceae	Enterobacterales	Gammaproteobacteria	Proteobacteria	Bacteria	0	8	0	0	0	0	1	0	0	1	0	1	0	0	0	1	0	0	0	0	0	0	0	0	0	0	0	1	0	1	0	0	1	0	0	0	0	0	0	0
[truncated: 10 more columns]
