# Supplementary material for: Exploring the Link Between Obligate Anaerobe-Related Dysbiosis and Prostate Cancer Development: A Pilot Study
Source: Cancers (Basel). 2024 Dec 29;17(1):70. doi: 10.3390/cancers17010070 (PMC11720123; doi:10.3390/cancers17010070)
Supplement: Supplementary file 1 [file cancers-17-00070-s001.zip › Table S2.xlsx]

## Sheet: ASV
ASV	MainTax	Level	species	genus	family	order	class	phylum	domain	qmlsec-prbr0289u02	qmlsec-prcv00130u02	qmlsec-prcv00131u02	qmlsec-prcv00132u02	qmlsec-prcv00136u02	qmlsec-prcv00138u02	qmlsec-prcv00140u02	qmlsec-prcv00143u02	qmlsec-prcv00144u02	qmlsec-prcv00145u02	qmlsec-prdv00211u02	qmlsec-prdv00213u02	qmlsec-prdv00215u02	qmlsec-prdv00216u02	qmlsec-prhm00137u02	qmlsec-prhm00138u02	qmlsec-prhm00180u02	qmlsec-prhm00181u02	qmlsec-prhm00183u02	qmlsec-prhm00186u02	qmlsec-prhm00190u02	qmlsec-prhm00260u02	qmlsec-prhm00261u02	qmlsec-prhm00262u02	qmlsec-prhm00263u02	qmlsec-prhm00264u02	qmlsec-prhm00265u02	qmlsec-prhm00267u02	qmlsec-prhm00270u02	qmlsec-prhm00306u02	qmlsec-prhm00307u02	qmlsec-prhm00308u02	qmlsec-prhm00309u02	qmlsec-prhm00310u02	qmlsec-pruw00127u02	qmlsec-pruw00128u02	qmlsec-pruw00129u02	qmlsec-pruw00130u02	qmlsec-pruw00131u02
ASV_001	Streptococcus sp900550895	species	Streptococcus sp900550895	Streptococcus	Streptococcaceae	Lactobacillales	Bacilli	Firmicutes	Bacteria	0	0	8	0	146	0	0	0	20712	0	1359	0	31	5	11417	14246	0	0	0	22985	0	0	0	0	7316	0	45618	64	0	9	0	0	0	64	0	464	50892	21371	0
ASV_002	Escherichia coli	species	Escherichia coli	Escherichia	Enterobacteriaceae	Enterobacterales	Gammaproteobacteria	Proteobacteria	Bacteria	0	0	73546	0	0	0	0	0	0	26186	4562	21881	0	46585	0	0	0	0	0	0	0	0	0	15	0	0	0	0	0	0	0	0	12	0	0	0	0	0	0
ASV_005	Corynebacterium tuberculostearicum	species	Corynebacterium tuberculostearicum	Corynebacterium	Mycobacteriaceae	Mycobacteriales	Actinomycetia	Actinobacteriota	Bacteria	835	4299	9	1810	819	497	113	8972	1403	58	153	88	194	4	841	1818	9	7154	970	9176	443	3215	16251	103	10611	767	890	1697	2487	19	16682	0	2898	575	4569	1741	833	55	4123
ASV_006	Streptococcus agalactiae	species	Streptococcus agalactiae	Streptococcus	Streptococcaceae	Lactobacillales	Bacilli	Firmicutes	Bacteria	0	0	0	0	0	0	0	16605	0	0	0	0	0	0	1194	1268	54073	713	0	0	0	0	0	0	0	6899	0	0	0	13	0	0	0	0	0	0	0	0	0
ASV_007	Lactobacillus iners	species	Lactobacillus iners	Lactobacillus	Lactobacillaceae	Lactobacillales	Bacilli	Firmicutes	Bacteria	0	0	0	0	0	0	0	0	0	0	0	0	0	7125	0	0	0	33597	0	0	0	0	0	23068	0	0	0	0	0	0	0	0	0	0	0	0	2	0	0
ASV_010	Streptococcus sp900550895	species	Streptococcus sp900550895	Streptococcus	Streptococcaceae	Lactobacillales	Bacilli	Firmicutes	Bacteria	0	0	0	0	0	0	0	0	0	0	0	0	0	0	0	0	0	0	0	0	0	0	0	0	0	0	0	0	0	0	0	0	0	0	33253	0	0	0	0
ASV_011	Streptococcus mitis	species	Streptococcus mitis	Streptococcus	Streptococcaceae	Lactobacillales	Bacilli	Firmicutes	Bacteria	0	0	0	0	0	0	0	0	0	0	0	0	0	0	4400	5688	0	0	0	0	0	0	81	0	0	0	0	0	0	0	0	0	0	0	0	1703	17098	0	0
ASV_012	Moraxella_A osloensis	species	Moraxella_A osloensis	Moraxella_A	Moraxellaceae	Pseudomonadales	Gammaproteobacteria	Proteobacteria	Bacteria	0	0	0	851	18	0	127	0	167	0	0	0	0	0	0	9	2	0	27	0	20196	158	379	0	2634	100	805	605	0	0	56	281	0	0	0	70	46	0	104
ASV_013	Streptococcus anginosus	species	Streptococcus anginosus	Streptococcus	Streptococcaceae	Lactobacillales	Bacilli	Firmicutes	Bacteria	0	14124	0	355	1334	0	730	2589	0	0	0	0	0	0	193	164	0	2093	0	0	0	0	0	15	0	0	0	0	277	0	0	0	0	0	0	0	0	0	0
ASV_014	Staphylococcus epidermidis	species	Staphylococcus epidermidis	Staphylococcus	Staphylococcaceae	Staphylococcales	Bacilli	Firmicutes	Bacteria	14427	180	0	0	0	46	40	0	2	0	255	0	7	0	0	0	8	221	63	548	0	124	2229	0	107	0	402	0	0	0	461	0	34	0	89	0	0	0	19
ASV_016	Burkholderiales sp.	order	unclassified	unclassified	unclassified	Burkholderiales	Gammaproteobacteria	Proteobacteria	Bacteria	553	483	37	1060	514	844	1040	393	1027	350	544	137	202	0	21	145	16	71	146	209	409	451	244	0	849	319	188	1175	48	11	458	1055	128	1165	59	1494	127	694	843
ASV_017	Enterococcus faecalis	species	Enterococcus faecalis	Enterococcus	Enterococcaceae	Lactobacillales	Bacilli	Firmicutes	Bacteria	441	381	0	852	0	0	0	0	373	2436	558	6773	83	0	0	50	11	35	2476	160	262	522	113	7	322	0	60	0	0	12	480	0	129	0	0	0	68	0	809
ASV_018	Ezakiella sp900540185	species	Ezakiella sp900540185	Ezakiella	Peptoniphilaceae	Tissierellales	Clostridia	Firmicutes_A	Bacteria	0	0	0	0	0	0	0	365	0	0	0	0	14057	0	26	0	0	0	0	0	0	0	0	0	0	0	0	0	1198	0	0	0	0	0	0	0	322	0	0
ASV_019	Prevotella timonensis_A	species	Prevotella timonensis_A	Prevotella	Bacteroidaceae	Bacteroidales	Bacteroidia	Bacteroidota	Bacteria	124	0	0	0	0	0	0	548	0	0	0	0	2267	13	1751	3012	0	0	0	0	0	0	0	1578	0	0	41	0	2036	3668	0	0	0	0	339	0	0	0	0
ASV_021	Corynebacterium glucuronolyticum	species	Corynebacterium glucuronolyticum	Corynebacterium	Mycobacteriaceae	Mycobacteriales	Actinomycetia	Actinobacteriota	Bacteria	0	206	0	564	0	0	0	0	0	3179	0	0	0	0	0	0	0	0	26	256	0	0	0	0	0	1084	433	0	4723	0	0	0	620	0	101	0	0	3401	0
ASV_024	Burkholderiaceae sp.	family	unclassified	unclassified	Burkholderiaceae	Burkholderiales	Gammaproteobacteria	Proteobacteria	Bacteria	399	242	0	600	628	316	389	134	677	349	158	87	50	0	46	76	0	27	64	200	410	834	369	0	537	604	95	492	0	0	418	1198	112	826	41	260	115	431	403
ASV_026	Anaerococcus sp900258475	species	Anaerococcus sp900258475	Anaerococcus	Peptoniphilaceae	Tissierellales	Clostridia	Firmicutes_A	Bacteria	8128	201	0	0	0	0	0	0	0	0	0	0	0	46	1093	1469	0	52	0	0	0	0	0	75	0	0	0	0	35	0	0	0	0	0	277	0	9	118	0
ASV_027	Corynebacterium pyruviciproducens	species	Corynebacterium pyruviciproducens	Corynebacterium	Mycobacteriaceae	Mycobacteriales	Actinomycetia	Actinobacteriota	Bacteria	0	2885	0	0	71	237	452	259	0	0	0	0	209	0	119	295	77	625	0	0	0	0	0	217	0	1634	0	0	0	0	0	0	0	0	4186	0	0	229	0
ASV_029	Serratia marcescens	species	Serratia marcescens	Serratia	Enterobacteriaceae	Enterobacterales	Gammaproteobacteria	Proteobacteria	Bacteria	0	0	0	0	0	0	0	0	0	11010	0	0	0	0	0	0	0	0	0	0	0	0	0	0	0	0	0	0	0	0	0	0	0	0	0	0	0	0	0
ASV_025	Stenotrophomonas maltophilia	species	Stenotrophomonas maltophilia	Stenotrophomonas	Xanthomonadaceae	Xanthomonadales	Gammaproteobacteria	Proteobacteria	Bacteria	239	69	21	647	345	230	651	42	858	225	1243	73	146	0	91	90	0	4	0	203	355	790	310	0	749	323	243	130	19	0	276	208	110	844	34	254	73	206	792
ASV_031	Campylobacter_B ureolyticus	species	Campylobacter_B ureolyticus	Campylobacter_B	Campylobacteraceae	Campylobacterales	Campylobacteria	Campylobacterota	Bacteria	144	241	0	0	0	0	0	315	0	0	0	0	1650	18	68	117	0	0	0	0	0	0	0	12	0	119	0	0	4708	967	0	0	0	0	0	0	77	1808	0
ASV_032	Serratia surfactantfaciens	species	Serratia surfactantfaciens	Serratia	Enterobacteriaceae	Enterobacterales	Gammaproteobacteria	Proteobacteria	Bacteria	0	0	0	0	0	0	0	0	0	9828	0	0	0	0	0	0	0	0	0	0	0	0	0	0	0	0	0	0	0	0	0	0	0	0	0	0	0	0	0
ASV_033	Prevotella timonensis_A	species	Prevotella timonensis_A	Prevotella	Bacteroidaceae	Bacteroidales	Bacteroidia	Bacteroidota	Bacteria	38	0	0	0	0	0	0	737	0	0	0	0	1911	0	1133	1469	0	0	0	0	0	0	0	1686	0	0	0	0	286	2407	0	0	0	0	0	0	0	0	0
ASV_034	Enterococcus_B hirae	species	Enterococcus_B hirae	Enterococcus_B	Enterococcaceae	Lactobacillales	Bacilli	Firmicutes	Bacteria	0	0	0	0	0	0	0	0	0	0	0	0	0	0	0	0	0	0	0	0	0	0	0	0	0	0	0	0	0	0	0	0	9630	0	0	0	0	0	0
ASV_035	Streptococcus sp900550895	species	Streptococcus sp900550895	Streptococcus	Streptococcaceae	Lactobacillales	Bacilli	Firmicutes	Bacteria	0	0	0	0	0	0	0	0	0	0	0	0	0	0	4315	4790	0	0	0	0	0	0	0	0	0	0	0	0	0	0	0	0	0	0	0	523	0	0	0
ASV_036	Finegoldia magna	species	Finegoldia magna	Finegoldia	Peptoniphilaceae	Tissierellales	Clostridia	Firmicutes_A	Bacteria	454	707	0	947	0	0	439	37	0	0	168	0	367	8	331	801	0	152	16	777	0	0	83	2037	0	136	39	0	538	88	0	0	69	0	1150	0	17	49	0
ASV_038	Actinotignum sanguinis	species	Actinotignum sanguinis	Actinotignum	Actinomycetaceae	Actinomycetales	Actinomycetia	Actinobacteriota	Bacteria	0	0	0	0	0	0	0	274	0	0	0	0	8799	17	0	27	0	0	0	0	0	0	0	0	0	0	0	0	0	0	0	0	0	0	0	0	0	0	0
ASV_039	Prevotella disiens	species	Prevotella disiens	Prevotella	Bacteroidaceae	Bacteroidales	Bacteroidia	Bacteroidota	Bacteria	0	0	0	0	0	0	0	0	0	0	0	0	0	9	1895	3222	0	0	0	0	0	0	0	263	0	0	0	0	0	3358	0	0	0	0	0	0	0	0	0
ASV_041	Acinetobacter lwoffii	species	Acinetobacter lwoffii	Acinetobacter	Moraxellaceae	Pseudomonadales	Gammaproteobacteria	Proteobacteria	Bacteria	0	0	0	0	0	0	0	12	0	0	0	0	0	0	18	0	0	0	127	0	0	148	0	0	8207	0	0	0	0	0	0	0	0	0	29	0	0	0	0
ASV_042	Anaerococcus hydrogenalis	species	Anaerococcus hydrogenalis	Anaerococcus	Peptoniphilaceae	Tissierellales	Clostridia	Firmicutes_A	Bacteria	2370	0	0	0	0	0	0	0	0	0	0	0	14	8	1511	2303	0	982	0	0	0	0	0	0	0	1098	149	0	0	65	0	0	0	0	0	0	0	0	0
ASV_043	Staphylococcus capitis	species	Staphylococcus capitis	Staphylococcus	Staphylococcaceae	Staphylococcales	Bacilli	Firmicutes	Bacteria	0	302	0	200	0	0	353	0	0	379	5168	166	0	0	0	39	0	0	0	0	0	0	233	22	154	0	255	93	163	6	145	0	91	0	116	0	0	0	0
ASV_045	Bifidobacterium vaginale_H	species	Bifidobacterium vaginale_H	Bifidobacterium	Bifidobacteriaceae	Actinomycetales	Actinomycetia	Actinobacteriota	Bacteria	0	0	0	0	0	0	0	0	0	0	0	0	0	0	0	0	0	0	0	0	0	0	0	0	56	1260	0	0	6295	0	0	0	0	0	0	0	0	0	0
ASV_047	Corynebacterium minutissimum	species	Corynebacterium minutissimum	Corynebacterium	Mycobacteriaceae	Mycobacteriales	Actinomycetia	Actinobacteriota	Bacteria	0	0	0	0	0	0	0	37	374	0	0	0	0	0	0	43	0	1693	45	214	0	95	0	0	1510	0	152	0	286	0	0	0	331	0	2096	108	0	0	0
ASV_048	Janibacter indicus	species	Janibacter indicus	Janibacter	Dermatophilaceae	Actinomycetales	Actinomycetia	Actinobacteriota	Bacteria	0	0	0	0	0	0	0	126	0	0	0	0	159	0	0	0	0	0	0	92	173	0	0	0	192	0	23	655	0	0	4947	0	355	0	0	0	19	0	0
ASV_051	Peptoniphilus_A harei_A	species	Peptoniphilus_A harei_A	Peptoniphilus_A	Peptoniphilaceae	Tissierellales	Clostridia	Firmicutes_A	Bacteria	827	232	0	0	0	0	305	56	0	0	0	0	1179	0	168	190	49	46	0	110	0	0	0	273	0	0	18	0	918	1303	0	0	0	0	278	0	0	295	0
ASV_049	Sphingomonas alpina	species	Sphingomonas alpina	Sphingomonas	Sphingomonadaceae	Sphingomonadales	Alphaproteobacteria	Proteobacteria	Bacteria	359	0	0	910	0	0	0	108	2156	85	126	30	88	0	0	41	7	161	0	122	52	599	0	0	0	0	47	0	0	0	0	0	154	305	0	207	0	191	421
ASV_052	Burkholderiales sp.	order	unclassified	unclassified	unclassified	Burkholderiales	Gammaproteobacteria	Proteobacteria	Bacteria	0	0	0	0	0	0	0	0	0	0	0	0	0	0	0	0	0	0	3351	0	0	0	0	0	0	0	0	0	0	0	0	0	2783	0	0	0	0	0	0
ASV_053	Staphylococcus haemolyticus	species	Staphylococcus haemolyticus	Staphylococcus	Staphylococcaceae	Staphylococcales	Bacilli	Firmicutes	Bacteria	0	0	0	0	0	369	0	0	0	0	482	109	0	0	0	15	0	0	31	673	0	0	0	30	89	1121	47	1723	917	0	303	0	42	0	131	0	0	0	0
ASV_054	Schlegelella sp.	genus	unclassified	Schlegelella	Burkholderiaceae	Burkholderiales	Gammaproteobacteria	Proteobacteria	Bacteria	0	0	0	0	0	0	0	0	0	0	0	0	0	0	0	0	0	0	1648	0	0	0	0	0	0	0	0	0	0	0	0	0	3846	0	0	0	0	0	0
ASV_055	Streptococcus sp900550895	species	Streptococcus sp900550895	Streptococcus	Streptococcaceae	Lactobacillales	Bacilli	Firmicutes	Bacteria	0	0	0	0	0	0	0	0	609	0	0	0	0	0	308	407	0	0	0	648	0	0	0	0	217	0	1212	0	0	0	0	0	0	0	0	8	1482	578	0
ASV_056	Streptococcus sp900550895	species	Streptococcus sp900550895	Streptococcus	Streptococcaceae	Lactobacillales	Bacilli	Firmicutes	Bacteria	0	0	0	0	0	0	0	0	552	0	0	0	0	0	358	369	0	0	0	651	0	0	0	0	186	0	1306	0	0	0	0	0	0	0	0	0	1427	593	0
ASV_057	Streptococcus sp900550895	species	Streptococcus sp900550895	Streptococcus	Streptococcaceae	Lactobacillales	Bacilli	Firmicutes	Bacteria	0	0	0	0	0	0	0	0	546	0	41	0	0	0	366	397	0	0	0	638	0	0	0	0	210	0	1225	0	0	0	0	0	0	0	0	0	1392	606	0
ASV_060	Veillonella atypica	species	Veillonella atypica	Veillonella	Veillonellaceae	Veillonellales	Negativicutes	Firmicutes_C	Bacteria	0	0	0	0	1462	0	0	326	0	0	0	0	0	0	0	0	0	0	0	0	0	0	0	0	0	0	0	703	1299	0	0	0	0	0	0	0	0	1051	0
ASV_061	Corynebacterium sp.	genus	unclassified	Corynebacterium	Mycobacteriaceae	Mycobacteriales	Actinomycetia	Actinobacteriota	Bacteria	0	0	0	0	0	0	0	0	0	0	0	0	0	0	1814	2970	0	0	0	0	0	0	0	0	0	0	0	0	0	0	0	0	0	0	0	0	0	0	0
ASV_062	Prevotella timonensis_A	species	Prevotella timonensis_A	Prevotella	Bacteroidaceae	Bacteroidales	Bacteroidia	Bacteroidota	Bacteria	0	174	0	0	0	0	0	0	0	0	0	0	0	0	0	0	0	0	0	0	0	0	0	1091	0	0	47	0	71	3233	0	0	0	0	0	0	0	0	0
ASV_064	Escherichia coli	species	Escherichia coli	Escherichia	Enterobacteriaceae	Enterobacterales	Gammaproteobacteria	Proteobacteria	Bacteria	0	0	1828	0	0	0	0	0	0	797	0	662	0	1236	0	0	0	0	0	0	0	0	0	0	0	0	0	0	0	0	0	0	0	0	0	0	0	0	0
ASV_066	Negativicoccus succinicivorans	species	Negativicoccus succinicivorans	Negativicoccus	Negativicoccaceae	Veillonellales	Negativicutes	Firmicutes_C	Bacteria	0	0	0	0	0	0	0	0	0	0	0	0	1784	0	0	0	0	0	0	0	0	0	0	0	0	1986	0	0	0	0	0	0	249	0	137	0	0	171	0
ASV_063	Enterococcus sp.	genus	unclassified	Enterococcus	Enterococcaceae	Lactobacillales	Bacilli	Firmicutes	Bacteria	0	0	0	0	141	742	317	258	0	0	0	0	0	0	0	0	0	0	0	0	0	0	0	0	0	366	0	835	16	0	0	613	0	411	18	349	0	160	0
ASV_067	Veillonellales sp.	order	unclassified	unclassified	unclassified	Veillonellales	Negativicutes	Firmicutes_C	Bacteria	0	0	0	0	0	0	0	0	0	0	0	0	0	0	0	0	0	0	0	0	0	0	0	28	0	4141	0	0	0	0	0	0	0	0	0	0	0	0	0
ASV_068	Tenderiales sp.	order	unclassified	unclassified	unclassified	Tenderiales	Gammaproteobacteria	Proteobacteria	Bacteria	0	0	0	0	0	0	0	0	0	0	0	0	0	0	0	0	0	0	4103	0	0	0	0	0	0	0	0	0	0	0	0	0	15	0	0	0	0	0	0
ASV_069	Prevotella timonensis_A	species	Prevotella timonensis_A	Prevotella	Bacteroidaceae	Bacteroidales	Bacteroidia	Bacteroidota	Bacteria	38	0	0	0	0	0	0	670	0	0	0	0	0	0	731	1154	0	0	0	0	0	0	0	0	0	0	0	0	0	1121	0	0	0	0	217	0	0	0	0
ASV_071	Prevotella timonensis_A	species	Prevotella timonensis_A	Prevotella	Bacteroidaceae	Bacteroidales	Bacteroidia	Bacteroidota	Bacteria	0	680	0	0	0	0	0	0	0	0	0	0	0	0	0	0	0	0	0	0	0	0	0	0	0	0	0	0	0	2715	0	0	0	0	0	0	0	442	0
ASV_072	Negativicoccus succinicivorans	species	Negativicoccus succinicivorans	Negativicoccus	Negativicoccaceae	Veillonellales	Negativicutes	Firmicutes_C	Bacteria	0	0	0	0	0	0	0	6	0	0	0	0	1774	31	0	0	0	0	0	0	0	0	0	0	0	0	0	0	1159	0	0	0	342	0	0	0	90	399	0
ASV_075	Veillonella atypica	species	Veillonella atypica	Veillonella	Veillonellaceae	Veillonellales	Negativicutes	Firmicutes_C	Bacteria	0	0	0	0	309	0	0	199	0	0	0	0	0	0	0	0	0	0	0	0	0	0	0	32	0	0	0	1526	477	0	0	0	0	0	0	0	0	912	0
ASV_076	Peptostreptococcus anaerobius	species	Peptostreptococcus anaerobius	Peptostreptococcus	Peptostreptococcaceae	Peptostreptococcales	Clostridia	Firmicutes_A	Bacteria	0	0	0	0	0	0	0	0	0	0	0	0	0	0	1087	2039	0	0	0	0	0	0	0	166	0	0	0	0	0	8	0	0	0	0	0	0	0	0	0
ASV_077	Escherichia coli	species	Escherichia coli	Escherichia	Enterobacteriaceae	Enterobacterales	Gammaproteobacteria	Proteobacteria	Bacteria	0	0	0	0	0	0	0	0	0	3084	0	0	0	0	0	0	0	0	0	0	0	0	0	0	0	0	0	0	0	0	0	0	0	0	0	0	0	0	0
ASV_080	Porphyromonas_A somerae	species	Porphyromonas_A somerae	Porphyromonas_A	Porphyromonadaceae	Bacteroidales	Bacteroidia	Bacteroidota	Bacteria	0	87	0	0	0	0	0	0	0	0	0	0	0	0	0	0	0	0	0	0	0	0	0	2	0	0	0	0	224	2724	0	0	0	0	0	0	0	0	0
ASV_079	Alishewanella sp.	genus	unclassified	Alishewanella	Alteromonadaceae	Enterobacterales	Gammaproteobacteria	Proteobacteria	Bacteria	34	0	0	319	0	185	353	46	0	0	146	0	10	0	0	19	0	7	9	60	205	157	188	0	0	238	60	142	0	0	45	188	0	381	0	99	7	46	60
ASV_081	Anaerococcus prevotii	species	Anaerococcus prevotii	Anaerococcus	Peptoniphilaceae	Tissierellales	Clostridia	Firmicutes_A	Bacteria	0	0	0	1268	0	0	0	74	0	0	0	0	0	0	28	0	0	0	0	78	0	0	0	74	0	143	0	0	25	0	0	0	38	0	1162	0	0	103	0
ASV_082	Staphylococcus epidermidis	species	Staphylococcus epidermidis	Staphylococcus	Staphylococcaceae	Staphylococcales	Bacilli	Firmicutes	Bacteria	2538	0	0	0	0	0	0	0	0	0	0	0	0	0	0	0	0	122	0	0	0	0	231	0	0	0	0	0	0	0	0	0	0	0	0	0	0	0	0
ASV_084	Corynebacterium sp001767255	species	Corynebacterium sp001767255	Corynebacterium	Mycobacteriaceae	Mycobacteriales	Actinomycetia	Actinobacteriota	Bacteria	0	0	0	0	0	0	0	66	0	0	0	0	0	0	532	723	0	0	0	0	0	0	0	19	0	263	0	0	799	300	0	0	0	0	0	0	158	0	0
ASV_078	Pseudomonas_E sihuiensis	species	Pseudomonas_E sihuiensis	Pseudomonas_E	Pseudomonadaceae	Pseudomonadales	Gammaproteobacteria	Proteobacteria	Bacteria	102	44	0	130	0	0	153	20	148	0	264	17	22	0	7	0	0	18	40	0	28	242	257	0	43	0	54	129	4	0	129	0	55	128	7	404	42	28	334
ASV_085	Staphylococcus hominis	species	Staphylococcus hominis	Staphylococcus	Staphylococcaceae	Staphylococcales	Bacilli	Firmicutes	Bacteria	0	0	0	1146	0	0	0	130	41	0	0	0	0	0	0	0	0	95	82	513	0	0	35	11	57	25	557	0	0	0	0	0	0	0	145	0	0	0	0
ASV_083	Undibacterium crateris	species	Undibacterium crateris	Undibacterium	Burkholderiaceae	Burkholderiales	Gammaproteobacteria	Proteobacteria	Bacteria	55	64	0	5	71	139	281	0	304	0	0	45	33	0	3	3	0	12	23	70	72	197	27	0	235	117	52	0	0	0	126	200	0	101	0	0	33	207	299
ASV_086	Streptococcus mitis_BF	species	Streptococcus mitis_BF	Streptococcus	Streptococcaceae	Lactobacillales	Bacilli	Firmicutes	Bacteria	0	0	0	0	0	0	0	0	0	0	0	0	0	0	0	0	0	0	0	0	0	0	0	0	0	2765	0	0	0	0	0	0	0	0	0	0	0	0	0
ASV_087	Dialister micraerophilus	species	Dialister micraerophilus	Dialister	Dialisteraceae	Veillonellales	Negativicutes	Firmicutes_C	Bacteria	0	451	0	0	0	0	0	343	0	0	0	0	0	0	601	960	0	0	0	0	0	0	0	149	0	0	31	0	83	119	0	0	0	0	0	0	0	0	0
ASV_088	Corynebacterium tuberculostearicum	species	Corynebacterium tuberculostearicum	Corynebacterium	Mycobacteriaceae	Mycobacteriales	Actinomycetia	Actinobacteriota	Bacteria	0	103	0	57	0	0	0	238	0	0	0	0	0	0	0	44	0	188	0	247	0	111	511	0	300	0	0	0	65	0	502	0	84	0	150	0	0	0	108
ASV_089	Veillonellales sp.	order	unclassified	unclassified	unclassified	Veillonellales	Negativicutes	Firmicutes_C	Bacteria	0	0	0	0	0	0	0	0	0	0	0	0	302	0	0	0	0	0	0	0	0	0	0	137	0	0	0	0	2020	240	0	0	0	0	0	0	0	0	0
ASV_090	Micrococcus luteus	species	Micrococcus luteus	Micrococcus	Micrococcaceae	Actinomycetales	Actinomycetia	Actinobacteriota	Bacteria	0	0	0	0	0	0	0	0	0	0	0	0	0	0	0	0	0	0	0	0	745	70	0	0	943	136	133	204	0	0	84	298	0	0	0	68	0	0	0
ASV_091	Nitrospira_E sp.	genus	unclassified	Nitrospira_E	Nitrospiraceae	Nitrospirales	Nitrospiria	Nitrospirota	Bacteria	0	0	0	0	0	0	0	0	0	0	0	0	0	0	0	0	0	0	1256	0	0	0	0	0	0	0	0	0	0	0	0	0	1424	0	0	0	0	0	0
ASV_092	Haematobacter massiliensis	species	Haematobacter massiliensis	Haematobacter	Rhodobacteraceae	Rhodobacterales	Alphaproteobacteria	Proteobacteria	Bacteria	0	0	0	0	0	0	0	0	0	0	0	0	0	0	0	0	0	0	0	0	2313	0	46	0	0	0	31	0	0	0	257	0	31	0	0	0	0	0	0
ASV_093	Anaerococcus senegalensis	species	Anaerococcus senegalensis	Anaerococcus	Peptoniphilaceae	Tissierellales	Clostridia	Firmicutes_A	Bacteria	48	309	0	1798	0	0	0	0	0	0	0	0	0	0	0	0	0	0	0	36	74	0	197	0	0	0	0	0	0	0	0	0	0	0	191	0	0	0	0
ASV_094	Staphylococcus sp.	genus	unclassified	Staphylococcus	Staphylococcaceae	Staphylococcales	Bacilli	Firmicutes	Bacteria	0	0	0	0	0	0	0	0	0	0	0	0	0	0	0	0	0	0	0	0	0	0	0	0	0	0	0	0	21	0	2627	0	0	0	0	0	0	0	0
ASV_096	Kaistella senegalense	species	Kaistella senegalense	Kaistella	Weeksellaceae	Flavobacteriales	Bacteroidia	Bacteroidota	Bacteria	0	0	0	0	0	0	0	0	0	0	0	0	0	0	0	0	0	0	0	0	2490	0	0	0	0	0	0	0	0	0	123	0	0	0	0	0	0	0	0
ASV_097	Porphyromonas uenonis	species	Porphyromonas uenonis	Porphyromonas	Porphyromonadaceae	Bacteroidales	Bacteroidia	Bacteroidota	Bacteria	0	0	0	0	0	0	0	0	0	0	0	0	1499	0	0	39	0	0	0	0	0	0	0	0	0	0	0	0	968	0	0	0	0	0	0	0	0	0	0
ASV_098	Prevotella colorans	species	Prevotella colorans	Prevotella	Bacteroidaceae	Bacteroidales	Bacteroidia	Bacteroidota	Bacteria	0	0	0	0	0	0	0	0	0	0	0	0	0	0	0	0	0	0	0	0	0	0	0	83	0	0	0	0	2395	0	0	0	0	0	0	0	0	0	0
ASV_100	Corynebacterium tuberculostearicum	species	Corynebacterium tuberculostearicum	Corynebacterium	Mycobacteriaceae	Mycobacteriales	Actinomycetia	Actinobacteriota	Bacteria	0	0	0	0	0	0	0	239	0	0	0	0	0	0	0	0	0	175	0	262	0	99	406	0	399	0	0	0	75	0	416	0	94	0	146	0	0	0	138
ASV_101	Lactobacillus iners	species	Lactobacillus iners	Lactobacillus	Lactobacillaceae	Lactobacillales	Bacilli	Firmicutes	Bacteria	0	0	0	0	0	0	0	0	0	0	0	0	0	2438	0	0	0	0	0	0	0	0	0	0	0	0	0	0	0	0	0	0	0	0	0	0	0	0	0
ASV_104	Afipia birgiae	species	Afipia birgiae	Afipia	Xanthobacteraceae	Rhizobiales	Alphaproteobacteria	Proteobacteria	Bacteria	0	0	0	0	0	0	0	0	0	0	0	0	0	0	0	0	0	0	943	0	0	0	0	0	0	0	0	0	0	0	0	0	1336	0	0	0	0	0	0
ASV_103	Pandoraea pnomenusa	species	Pandoraea pnomenusa	Pandoraea	Burkholderiaceae	Burkholderiales	Gammaproteobacteria	Proteobacteria	Bacteria	0	0	0	0	267	710	0	62	0	0	46	16	0	0	0	0	0	0	19	0	142	71	0	0	113	81	0	142	0	0	0	101	13	208	0	195	8	0	0
ASV_105	Nitrospira_D lenta	species	Nitrospira_D lenta	Nitrospira_D	Nitrospiraceae	Nitrospirales	Nitrospiria	Nitrospirota	Bacteria	0	0	0	0	0	0	0	0	0	0	0	0	0	0	0	0	0	0	818	0	0	0	0	0	0	0	0	0	0	0	0	0	1373	0	0	0	0	0	0
ASV_106	Brachybacterium muris	species	Brachybacterium muris	Brachybacterium	Dermabacteraceae	Actinomycetales	Actinomycetia	Actinobacteriota	Bacteria	0	0	0	0	0	0	0	0	0	0	0	0	0	0	0	0	0	0	0	0	2165	0	0	0	0	0	19	0	0	0	0	0	0	0	0	0	0	0	0
ASV_107	Corynebacterium imitans	species	Corynebacterium imitans	Corynebacterium	Mycobacteriaceae	Mycobacteriales	Actinomycetia	Actinobacteriota	Bacteria	0	0	0	0	28	0	0	0	263	0	0	0	0	0	0	0	0	0	0	0	0	0	0	0	0	0	0	0	88	0	0	0	117	0	1685	0	0	0	0
ASV_108	Haemophilus_D pittmaniae	species	Haemophilus_D pittmaniae	Haemophilus_D	Pasteurellaceae	Enterobacterales	Gammaproteobacteria	Proteobacteria	Bacteria	0	2178	0	0	0	0	0	0	0	0	0	0	0	0	0	0	0	0	0	0	0	0	0	0	0	0	0	0	0	0	0	0	0	0	0	0	0	0	0
ASV_110	Reyranella sp900110395	species	Reyranella sp900110395	Reyranella	Reyranellaceae	Reyranellales	Alphaproteobacteria	Proteobacteria	Bacteria	0	0	0	0	0	0	0	0	0	0	0	0	0	0	0	0	0	0	1502	0	0	0	0	0	0	0	0	0	0	0	0	0	645	0	0	0	0	0	0
ASV_109	Cedecea neteri	species	Cedecea neteri	Cedecea	Enterobacteriaceae	Enterobacterales	Gammaproteobacteria	Proteobacteria	Bacteria	318	0	0	0	0	108	79	97	85	13	65	0	48	0	0	14	0	0	0	0	0	130	0	0	264	102	91	0	0	0	0	62	16	225	0	0	0	49	363
ASV_111	Streptococcus agalactiae	species	Streptococcus agalactiae	Streptococcus	Streptococcaceae	Lactobacillales	Bacilli	Firmicutes	Bacteria	0	0	0	0	0	0	0	450	0	0	0	0	0	0	0	0	1497	0	0	0	0	0	0	0	0	182	0	0	0	0	0	0	0	0	0	0	0	0	0
ASV_112	Kaistella senegalense	species	Kaistella senegalense	Kaistella	Weeksellaceae	Flavobacteriales	Bacteroidia	Bacteroidota	Bacteria	0	0	0	0	0	0	0	0	0	0	0	0	0	0	0	0	0	0	0	0	1566	0	0	0	0	0	0	0	0	0	561	0	0	0	0	0	0	0	0
ASV_115	Streptococcus agalactiae	species	Streptococcus agalactiae	Streptococcus	Streptococcaceae	Lactobacillales	Bacilli	Firmicutes	Bacteria	0	0	0	0	0	0	0	486	0	0	0	0	0	0	0	0	1369	0	0	0	0	0	0	0	0	193	0	0	0	0	0	0	0	0	0	0	0	0	0
ASV_118	Prevotella bivia	species	Prevotella bivia	Prevotella	Bacteroidaceae	Bacteroidales	Bacteroidia	Bacteroidota	Bacteria	0	0	0	0	0	0	14	0	0	0	0	0	0	0	384	576	477	0	0	0	0	0	0	516	0	0	0	0	0	10	0	0	0	22	0	0	0	0	0
ASV_114	Vibrio alginolyticus	species	Vibrio alginolyticus	Vibrio	Vibrionaceae	Enterobacterales	Gammaproteobacteria	Proteobacteria	Bacteria	150	60	0	90	0	74	0	26	122	0	0	19	0	0	0	0	0	8	21	26	72	58	32	0	259	28	41	0	0	0	148	278	22	123	0	100	0	118	108
ASV_120	Bacteroidia sp.	class	unclassified	unclassified	unclassified	unclassified	Bacteroidia	Bacteroidota	Bacteria	0	0	0	350	144	99	0	0	0	31	91	0	78	0	0	0	0	0	0	0	85	118	29	0	157	0	16	69	13	0	0	0	0	63	0	339	0	81	199
ASV_121	Porphyromonas sp900539155	species	Porphyromonas sp900539155	Porphyromonas	Porphyromonadaceae	Bacteroidales	Bacteroidia	Bacteroidota	Bacteria	0	0	0	0	0	0	0	0	0	0	0	0	1740	0	0	0	0	0	0	0	0	0	0	0	0	0	0	0	195	0	0	0	0	0	0	0	0	0	0
ASV_122	Obscuribacteraceae sp.	family	unclassified	unclassified	Obscuribacteraceae	Obscuribacterales	Vampirovibrionia	Cyanobacteria	Bacteria	0	0	0	0	0	0	0	0	0	0	0	0	0	0	0	0	0	0	1209	0	0	0	0	0	0	0	0	0	0	0	0	0	726	0	0	0	0	0	0
ASV_119	Salinivibrio sp900141775	species	Salinivibrio sp900141775	Salinivibrio	Vibrionaceae	Enterobacterales	Gammaproteobacteria	Proteobacteria	Bacteria	57	33	0	135	171	26	176	55	134	0	0	13	0	0	0	0	0	14	0	0	0	308	68	0	0	44	19	348	0	0	0	0	20	0	0	173	16	0	121
ASV_123	Corynebacterium sp.	genus	unclassified	Corynebacterium	Mycobacteriaceae	Mycobacteriales	Actinomycetia	Actinobacteriota	Bacteria	0	0	0	0	0	0	0	0	0	0	0	0	0	0	0	0	0	0	0	0	0	0	0	0	0	0	0	0	0	0	0	0	0	0	1891	0	0	0	0
ASV_124	Haemophilus_D parainfluenzae	species	Haemophilus_D parainfluenzae	Haemophilus_D	Pasteurellaceae	Enterobacterales	Gammaproteobacteria	Proteobacteria	Bacteria	0	283	0	0	0	0	1606	0	0	0	0	0	0	0	0	0	0	0	0	0	0	0	0	0	0	0	0	0	0	0	0	0	0	0	0	0	0	0	0
ASV_126	Prevotella bivia	species	Prevotella bivia	Prevotella	Bacteroidaceae	Bacteroidales	Bacteroidia	Bacteroidota	Bacteria	0	0	0	0	0	0	0	0	0	0	0	0	0	0	0	0	1261	0	22	0	0	0	0	580	0	0	0	0	0	19	0	0	0	0	0	0	0	0	0
ASV_127	Vibrio diabolicus	species	Vibrio diabolicus	Vibrio	Vibrionaceae	Enterobacterales	Gammaproteobacteria	Proteobacteria	Bacteria	0	0	0	128	106	302	0	0	20	10	23	0	15	0	0	0	0	0	6	27	0	109	0	0	88	0	28	0	0	0	0	201	17	197	0	106	0	100	311
ASV_128	Acinetobacter johnsonii	species	Acinetobacter johnsonii	Acinetobacter	Moraxellaceae	Pseudomonadales	Gammaproteobacteria	Proteobacteria	Bacteria	0	82	0	0	1477	0	0	0	0	0	0	0	0	0	0	0	0	0	0	0	0	0	0	0	221	0	0	0	0	0	0	0	0	0	0	0	0	0	0
ASV_129	Coriobacteriia sp.	class	unclassified	unclassified	unclassified	unclassified	Coriobacteriia	Actinobacteriota	Bacteria	1314	0	0	0	0	0	0	0	0	0	0	0	0	5	14	134	0	0	0	0	0	0	0	0	0	0	0	0	0	0	0	0	0	0	280	0	0	31	0
ASV_130	Veillonellales sp.	order	unclassified	unclassified	unclassified	Veillonellales	Negativicutes	Firmicutes_C	Bacteria	107	0	0	0	0	0	0	0	0	0	0	0	160	0	367	593	106	0	0	0	0	0	0	98	0	0	0	0	27	315	0	0	0	0	0	0	0	0	0
ASV_131	Micrococcus luteus	species	Micrococcus luteus	Micrococcus	Micrococcaceae	Actinomycetales	Actinomycetia	Actinobacteriota	Bacteria	0	0	0	191	0	0	0	125	0	0	0	0	0	0	0	18	0	0	47	0	0	217	123	0	324	85	625	0	0	0	0	0	0	0	0	0	10	0	0
ASV_132	Lactobacillus iners	species	Lactobacillus iners	Lactobacillus	Lactobacillaceae	Lactobacillales	Bacilli	Firmicutes	Bacteria	0	0	0	0	0	0	0	0	0	0	0	0	0	193	0	0	0	931	0	0	0	0	0	639	0	0	0	0	0	0	0	0	0	0	0	0	0	0	0
ASV_133	Haemophilus_D pittmaniae	species	Haemophilus_D pittmaniae	Haemophilus_D	Pasteurellaceae	Enterobacterales	Gammaproteobacteria	Proteobacteria	Bacteria	0	1762	0	0	0	0	0	0	0	0	0	0	0	0	0	0	0	0	0	0	0	0	0	0	0	0	0	0	0	0	0	0	0	0	0	0	0	0	0
ASV_134	Lactobacillus iners	species	Lactobacillus iners	Lactobacillus	Lactobacillaceae	Lactobacillales	Bacilli	Firmicutes	Bacteria	0	0	0	0	0	0	0	0	0	0	0	0	0	190	0	0	0	913	0	0	0	0	0	635	0	0	0	0	0	0	0	0	0	0	0	0	0	0	0
ASV_135	Aerococcus urinae	species	Aerococcus urinae	Aerococcus	Aerococcaceae	Lactobacillales	Bacilli	Firmicutes	Bacteria	0	92	0	0	0	0	0	71	0	0	0	0	22	0	0	0	0	0	0	0	0	0	0	0	0	0	0	0	628	0	0	0	165	0	28	0	706	0	0
ASV_136	OLB17 sp011388875	species	OLB17 sp011388875	OLB17	Pyrinomonadaceae	Pyrinomonadales	Blastocatellia	Acidobacteriota	Bacteria	0	0	0	0	0	0	0	0	0	0	0	0	0	0	0	0	0	0	1304	0	0	0	0	0	0	0	0	0	0	0	0	0	407	0	0	0	0	0	0
ASV_137	Acinetobacter johnsonii	species	Acinetobacter johnsonii	Acinetobacter	Moraxellaceae	Pseudomonadales	Gammaproteobacteria	Proteobacteria	Bacteria	0	0	0	0	1682	0	0	0	0	0	0	0	0	0	0	0	0	0	0	0	0	0	0	0	0	0	0	0	0	0	0	0	0	0	0	0	0	0	0
ASV_138	Kocuria palustris	species	Kocuria palustris	Kocuria	Micrococcaceae	Actinomycetales	Actinomycetia	Actinobacteriota	Bacteria	0	288	0	152	0	0	0	0	0	0	0	0	0	0	0	0	0	0	0	49	0	128	19	0	0	0	730	0	247	0	0	0	53	0	0	0	0	0	0
ASV_139	Caballeronia calva	species	Caballeronia calva	Caballeronia	Burkholderiaceae	Burkholderiales	Gammaproteobacteria	Proteobacteria	Bacteria	0	0	0	0	0	0	0	0	0	0	0	0	0	0	0	0	0	0	0	0	0	0	1605	0	0	0	0	0	0	0	0	0	0	0	0	0	0	0	0
ASV_140	Staphylococcus epidermidis	species	Staphylococcus epidermidis	Staphylococcus	Staphylococcaceae	Staphylococcales	Bacilli	Firmicutes	Bacteria	0	0	0	0	0	0	0	0	0	0	1538	54	0	0	0	0	0	0	0	0	0	0	0	0	0	0	0	0	0	0	0	0	0	0	0	0	0	0	0
ASV_143	Winkia sp002849225	species	Winkia sp002849225	Winkia	Actinomycetaceae	Actinomycetales	Actinomycetia	Actinobacteriota	Bacteria	0	50	0	0	0	0	0	660	0	0	0	0	0	0	0	0	405	229	0	0	0	0	0	46	0	0	0	0	0	13	0	0	0	0	82	0	0	83	0
ASV_145	Porphyromonas sp900539155	species	Porphyromonas sp900539155	Porphyromonas	Porphyromonadaceae	Bacteroidales	Bacteroidia	Bacteroidota	Bacteria	0	0	0	0	0	0	0	0	0	0	0	0	1550	0	0	0	0	0	0	0	0	0	0	0	0	0	0	0	0	0	0	0	0	0	0	0	0	0	0
ASV_146	Actinotignum timonense	species	Actinotignum timonense	Actinotignum	Actinomycetaceae	Actinomycetales	Actinomycetia	Actinobacteriota	Bacteria	0	251	0	0	0	0	0	347	0	0	0	0	0	0	0	0	0	0	0	0	0	0	0	0	0	0	0	0	728	0	0	0	0	0	0	0	215	0	0
ASV_149	Enterobacter asburiae_B	species	Enterobacter asburiae_B	Enterobacter	Enterobacteriaceae	Enterobacterales	Gammaproteobacteria	Proteobacteria	Bacteria	0	40	0	100	0	68	64	177	86	36	84	0	7	0	0	24	0	0	0	0	95	0	97	0	0	54	186	100	0	0	71	122	0	0	0	0	17	0	67
ASV_147	Yokenella regensburgei	species	Yokenella regensburgei	Yokenella	Enterobacteriaceae	Enterobacterales	Gammaproteobacteria	Proteobacteria	Bacteria	0	133	0	161	120	161	141	0	0	0	0	0	0	0	0	0	0	20	36	0	0	54	41	0	188	0	0	155	0	0	50	0	0	0	14	30	0	38	152
ASV_150	Corynebacterium dentalis	species	Corynebacterium dentalis	Corynebacterium	Mycobacteriaceae	Mycobacteriales	Actinomycetia	Actinobacteriota	Bacteria	0	1445	0	0	0	0	0	0	0	0	0	0	0	0	0	0	0	0	16	0	0	0	0	0	0	0	17	0	0	0	0	0	0	0	0	0	0	0	0
ASV_152	Staphylococcus haemolyticus	species	Staphylococcus haemolyticus	Staphylococcus	Staphylococcaceae	Staphylococcales	Bacilli	Firmicutes	Bacteria	0	310	0	0	0	0	0	0	0	0	54	215	0	0	0	0	0	0	30	349	0	0	116	0	117	51	209	0	0	0	0	0	0	0	11	0	0	0	0
ASV_153	Planctomycetia sp.	class	unclassified	unclassified	unclassified	unclassified	Planctomycetia	Planctomycetota	Bacteria	0	0	0	0	0	0	0	0	0	0	0	0	0	0	0	0	0	0	34	0	0	0	0	0	0	0	0	0	0	0	0	0	1394	0	0	0	0	0	0
ASV_154	Gammaproteobacteria sp.	class	unclassified	unclassified	unclassified	unclassified	Gammaproteobacteria	Proteobacteria	Bacteria	153	257	6	0	0	0	0	0	152	43	0	0	0	0	0	0	0	0	127	0	0	0	0	0	119	165	0	0	0	0	43	0	194	0	0	0	0	44	94
ASV_155	Proteobacteria sp.	phylum	unclassified	unclassified	unclassified	unclassified	unclassified	Proteobacteria	Bacteria	0	0	0	0	0	0	0	0	0	0	0	0	0	0	0	0	0	0	0	0	0	0	0	0	0	0	0	0	1362	0	0	0	0	0	0	0	0	0	0
ASV_156	Sphingomonas taxi	species	Sphingomonas taxi	Sphingomonas	Sphingomonadaceae	Sphingomonadales	Alphaproteobacteria	Proteobacteria	Bacteria	0	0	0	0	0	0	0	0	0	0	0	0	0	0	0	0	0	0	520	0	0	0	47	0	0	0	0	0	0	0	0	0	781	0	0	0	0	0	0
ASV_157	Veillonella parvula	species	Veillonella parvula	Veillonella	Veillonellaceae	Veillonellales	Negativicutes	Firmicutes_C	Bacteria	0	0	0	0	0	0	0	0	0	0	1326	0	0	0	0	0	0	0	0	0	0	0	0	0	0	0	0	0	0	0	0	0	0	0	0	0	0	0	0
ASV_158	Actinotignum schaalii	species	Actinotignum schaalii	Actinotignum	Actinomycetaceae	Actinomycetales	Actinomycetia	Actinobacteriota	Bacteria	0	0	0	0	0	0	0	0	0	0	0	0	0	0	0	0	0	0	0	0	0	0	0	0	0	0	0	0	975	351	0	0	0	0	0	0	0	0	0
ASV_159	Porphyromonas asaccharolytica	species	Porphyromonas asaccharolytica	Porphyromonas	Porphyromonadaceae	Bacteroidales	Bacteroidia	Bacteroidota	Bacteria	0	0	0	0	0	0	0	0	0	0	0	0	841	0	0	0	0	0	0	0	0	0	0	0	0	0	0	0	475	0	0	0	0	0	0	0	0	0	0
ASV_160	Veillonella atypica	species	Veillonella atypica	Veillonella	Veillonellaceae	Veillonellales	Negativicutes	Firmicutes_C	Bacteria	0	0	0	0	0	0	0	466	0	0	0	0	0	0	0	0	0	0	0	0	0	0	0	0	0	0	0	0	0	0	0	0	0	0	0	0	0	824	0
ASV_162	Kocuria rhizophila	species	Kocuria rhizophila	Kocuria	Micrococcaceae	Actinomycetales	Actinomycetia	Actinobacteriota	Bacteria	0	215	0	0	0	0	0	0	188	0	0	0	0	0	0	0	0	0	42	84	143	0	27	0	0	0	51	479	50	0	0	0	0	0	0	0	0	0	0
ASV_163	Kinneretia sp.	genus	unclassified	Kinneretia	Burkholderiaceae	Burkholderiales	Gammaproteobacteria	Proteobacteria	Bacteria	0	104	0	460	0	260	0	0	65	0	0	0	0	0	0	0	0	5	0	44	0	0	204	0	65	0	24	0	0	0	0	0	43	0	0	0	0	0	0
ASV_164	Anaerococcus senegalensis	species	Anaerococcus senegalensis	Anaerococcus	Peptoniphilaceae	Tissierellales	Clostridia	Firmicutes_A	Bacteria	120	80	0	73	0	0	20	346	0	0	0	0	0	0	0	0	0	0	29	183	175	0	75	0	0	0	0	0	0	0	6	0	30	0	73	0	0	54	0
ASV_165	Bryobacterales sp.	order	unclassified	unclassified	unclassified	Bryobacterales	Acidobacteriae	Acidobacteriota	Bacteria	0	0	0	0	0	0	0	0	0	0	0	0	0	0	0	0	0	0	709	0	0	0	0	0	0	0	0	0	0	0	0	0	507	0	0	0	0	0	0
ASV_166	Staphylococcus haemolyticus	species	Staphylococcus haemolyticus	Staphylococcus	Staphylococcaceae	Staphylococcales	Bacilli	Firmicutes	Bacteria	0	0	0	0	0	0	0	0	0	0	263	0	0	0	0	0	0	0	0	329	0	0	0	0	0	0	48	142	432	0	0	0	0	0	0	0	0	0	0
ASV_170	Citrobacter_B koseri	species	Citrobacter_B koseri	Citrobacter_B	Enterobacteriaceae	Enterobacterales	Gammaproteobacteria	Proteobacteria	Bacteria	0	0	0	94	0	238	111	33	0	0	0	0	24	0	0	0	0	0	0	0	0	0	59	0	0	0	0	54	0	0	0	0	0	193	0	215	0	73	97
ASV_173	Veillonellales sp.	order	unclassified	unclassified	unclassified	Veillonellales	Negativicutes	Firmicutes_C	Bacteria	0	0	0	0	0	0	0	0	0	0	0	0	0	0	0	0	0	0	0	0	0	0	0	0	0	1182	0	0	0	0	0	0	0	0	0	0	0	0	0
ASV_174	Anaerococcus prevotii	species	Anaerococcus prevotii	Anaerococcus	Peptoniphilaceae	Tissierellales	Clostridia	Firmicutes_A	Bacteria	0	0	0	0	0	0	0	0	0	0	0	0	0	0	88	138	0	0	0	132	0	0	0	128	0	491	0	0	0	0	0	0	0	0	144	0	0	52	0
ASV_175	Campylobacter_B ureolyticus	species	Campylobacter_B ureolyticus	Campylobacter_B	Campylobacteraceae	Campylobacterales	Campylobacteria	Campylobacterota	Bacteria	0	0	0	0	0	0	0	0	0	0	0	0	0	0	280	891	0	0	0	0	0	0	0	0	0	0	0	0	0	0	0	0	0	0	0	0	0	0	0
ASV_176	Obscuribacteraceae sp.	family	unclassified	unclassified	Obscuribacteraceae	Obscuribacterales	Vampirovibrionia	Cyanobacteria	Bacteria	0	0	0	0	0	0	0	0	0	0	0	0	0	0	0	0	0	0	791	0	0	0	0	0	0	0	0	0	0	0	0	0	378	0	0	0	0	0	0
ASV_177	Staphylococcus haemolyticus	species	Staphylococcus haemolyticus	Staphylococcus	Staphylococcaceae	Staphylococcales	Bacilli	Firmicutes	Bacteria	0	0	0	0	0	0	0	0	0	0	0	0	0	0	0	0	0	0	0	176	0	0	0	0	0	0	0	0	920	0	0	0	0	0	55	0	0	0	0
ASV_178	Mobiluncus curtisii	species	Mobiluncus curtisii	Mobiluncus	Actinomycetaceae	Actinomycetales	Actinomycetia	Actinobacteriota	Bacteria	0	0	0	0	0	0	0	125	0	0	0	0	1016	0	0	0	0	0	0	0	0	0	0	0	0	0	0	0	0	0	0	0	0	0	0	0	0	0	0
ASV_179	Peptoniphilus_A harei	species	Peptoniphilus_A harei	Peptoniphilus_A	Peptoniphilaceae	Tissierellales	Clostridia	Firmicutes_A	Bacteria	0	0	0	0	0	0	0	50	0	0	0	0	0	0	0	0	0	0	0	0	0	0	0	0	0	126	0	0	0	0	0	0	97	0	365	0	0	494	0
ASV_180	Haemophilus_D parainfluenzae	species	Haemophilus_D parainfluenzae	Haemophilus_D	Pasteurellaceae	Enterobacterales	Gammaproteobacteria	Proteobacteria	Bacteria	0	1125	0	0	0	0	0	0	0	0	0	0	0	0	0	0	0	0	0	0	0	0	0	0	0	0	0	0	0	0	0	0	0	0	0	0	0	0	0
ASV_181	Obscuribacterales sp.	order	unclassified	unclassified	unclassified	Obscuribacterales	Vampirovibrionia	Cyanobacteria	Bacteria	0	0	0	0	0	0	0	0	0	0	0	0	0	0	0	0	0	0	302	0	0	0	0	0	0	0	0	0	0	0	0	0	822	0	0	0	0	0	0
ASV_167	Bradyrhizobium cosmicum	species	Bradyrhizobium cosmicum	Bradyrhizobium	Xanthobacteraceae	Rhizobiales	Alphaproteobacteria	Proteobacteria	Bacteria	0	0	0	0	0	0	0	0	0	0	0	0	0	0	0	0	0	0	651	15	0	0	0	0	0	0	0	0	0	0	0	0	453	0	0	0	0	0	0
ASV_182	Pandoraea sputorum	species	Pandoraea sputorum	Pandoraea	Burkholderiaceae	Burkholderiales	Gammaproteobacteria	Proteobacteria	Bacteria	95	0	0	43	0	0	203	0	0	0	121	0	36	0	0	7	2	0	0	12	49	62	153	0	0	0	0	118	0	0	47	0	0	0	0	0	0	0	168
ASV_183	Pauljensenia radingae_A	species	Pauljensenia radingae_A	Pauljensenia	Actinomycetaceae	Actinomycetales	Actinomycetia	Actinobacteriota	Bacteria	0	0	0	285	0	0	0	0	0	0	0	0	0	0	0	0	0	0	0	0	0	0	0	0	0	672	0	0	31	0	0	0	25	0	100	0	0	0	0
ASV_184	Facklamia languida	species	Facklamia languida	Facklamia	Aerococcaceae	Lactobacillales	Bacilli	Firmicutes	Bacteria	0	0	0	0	0	0	0	0	0	0	0	0	0	0	32	59	0	0	0	1018	0	0	0	0	0	0	0	0	0	0	0	0	0	0	0	0	0	0	0
ASV_185	Peptoniphilus_B duerdenii	species	Peptoniphilus_B duerdenii	Peptoniphilus_B	Peptoniphilaceae	Tissierellales	Clostridia	Firmicutes_A	Bacteria	0	0	0	0	0	0	0	0	0	0	0	0	0	0	22	3	0	0	0	0	0	0	0	17	0	0	0	0	0	1062	0	0	0	0	0	0	0	0	0
ASV_186	Corynebacterium resistens	species	Corynebacterium resistens	Corynebacterium	Mycobacteriaceae	Mycobacteriales	Actinomycetia	Actinobacteriota	Bacteria	0	0	0	0	0	0	0	0	0	0	0	0	0	0	0	0	0	0	0	0	0	0	0	0	1099	0	0	0	0	0	0	0	0	0	0	0	0	0	0
ASV_187	Mobiluncus curtisii	species	Mobiluncus curtisii	Mobiluncus	Actinomycetaceae	Actinomycetales	Actinomycetia	Actinobacteriota	Bacteria	0	0	0	0	0	0	0	0	0	0	0	0	959	0	0	0	0	0	0	0	0	0	0	0	0	0	0	0	119	0	0	0	0	0	0	0	0	0	0
ASV_188	Bacteroidales sp.	order	unclassified	unclassified	unclassified	Bacteroidales	Bacteroidia	Bacteroidota	Bacteria	0	0	0	0	0	0	0	0	0	0	0	0	0	0	151	233	0	0	0	0	0	0	0	593	0	0	0	0	0	80	0	0	0	0	0	0	0	0	0
ASV_192	Veillonella parvula	species	Veillonella parvula	Veillonella	Veillonellaceae	Veillonellales	Negativicutes	Firmicutes_C	Bacteria	0	0	0	0	0	0	0	0	0	0	975	0	0	0	0	0	0	0	0	0	0	0	0	0	0	0	0	0	0	30	0	0	0	0	0	0	0	0	0
ASV_193	Aerococcaceae sp.	family	unclassified	unclassified	Aerococcaceae	Lactobacillales	Bacilli	Firmicutes	Bacteria	0	0	0	0	0	0	0	0	0	0	0	0	0	0	0	0	0	0	0	860	0	0	0	0	0	0	83	0	0	0	0	0	0	0	56	0	0	0	0
ASV_194	Citrobacter freundii	species	Citrobacter freundii	Citrobacter	Enterobacteriaceae	Enterobacterales	Gammaproteobacteria	Proteobacteria	Bacteria	55	0	0	171	0	0	46	0	0	27	0	0	0	0	0	0	0	30	0	0	73	189	97	0	0	0	0	0	6	0	0	65	0	0	0	21	39	81	94
ASV_195	Rhodopseudomonas boonkerdii	species	Rhodopseudomonas boonkerdii	Rhodopseudomonas	Xanthobacteraceae	Rhizobiales	Alphaproteobacteria	Proteobacteria	Bacteria	0	0	0	0	0	165	0	0	0	0	280	0	0	0	0	0	0	0	0	27	0	84	0	0	118	0	0	0	0	0	92	0	0	0	0	124	23	0	44
ASV_196	Anaerococcus vaginalis_B	species	Anaerococcus vaginalis_B	Anaerococcus	Peptoniphilaceae	Tissierellales	Clostridia	Firmicutes_A	Bacteria	163	0	0	0	0	0	0	0	0	0	0	0	0	0	51	77	0	0	0	0	0	0	0	0	0	0	0	0	267	399	0	0	0	0	0	0	0	0	0
ASV_197	Lactobacillus jensenii	species	Lactobacillus jensenii	Lactobacillus	Lactobacillaceae	Lactobacillales	Bacilli	Firmicutes	Bacteria	0	0	0	0	0	0	0	0	0	0	0	0	0	0	0	0	0	29	0	0	0	0	0	920	0	0	0	0	0	0	0	0	0	0	0	0	0	0	0
ASV_199	Streptococcus sp900550895	species	Streptococcus sp900550895	Streptococcus	Streptococcaceae	Lactobacillales	Bacilli	Firmicutes	Bacteria	0	0	0	0	0	0	0	0	0	0	0	0	0	0	0	0	0	0	0	0	0	0	0	0	0	0	0	0	0	0	0	0	0	0	946	0	0	0	0
ASV_200	Anaerococcus mediterraneensis	species	Anaerococcus mediterraneensis	Anaerococcus	Peptoniphilaceae	Tissierellales	Clostridia	Firmicutes_A	Bacteria	0	0	0	0	0	0	0	0	0	0	0	0	0	0	106	117	71	0	0	0	0	0	0	154	0	0	0	0	0	260	0	0	72	0	146	0	0	0	0
ASV_201	Streptococcus sp900550895	species	Streptococcus sp900550895	Streptococcus	Streptococcaceae	Lactobacillales	Bacilli	Firmicutes	Bacteria	0	0	0	0	0	0	0	0	0	0	0	0	0	0	0	0	0	0	0	0	0	0	0	0	0	0	0	0	0	0	0	0	0	0	925	0	0	0	0
ASV_202	Actinotignum urinale	species	Actinotignum urinale	Actinotignum	Actinomycetaceae	Actinomycetales	Actinomycetia	Actinobacteriota	Bacteria	0	0	0	0	0	0	0	0	0	0	0	0	0	0	0	0	0	0	0	0	0	0	0	0	0	0	0	0	0	917	0	0	0	0	0	0	0	0	0
ASV_204	Dermabacter vaginalis	species	Dermabacter vaginalis	Dermabacter	Dermabacteraceae	Actinomycetales	Actinomycetia	Actinobacteriota	Bacteria	0	0	0	0	0	0	0	0	0	0	0	0	0	0	0	0	0	0	0	168	0	0	0	0	0	0	0	0	55	0	0	0	78	0	552	0	36	0	0
ASV_205	Bacteroidales sp.	order	unclassified	unclassified	unclassified	Bacteroidales	Bacteroidia	Bacteroidota	Bacteria	0	0	0	0	0	0	0	0	0	0	0	0	0	0	106	167	0	0	0	0	0	0	0	519	0	0	0	0	0	94	0	0	0	0	0	0	0	0	0
ASV_206	Streptococcus sp900550895	species	Streptococcus sp900550895	Streptococcus	Streptococcaceae	Lactobacillales	Bacilli	Firmicutes	Bacteria	0	0	0	0	0	0	0	0	0	0	0	0	0	0	0	0	0	0	0	0	0	0	0	0	0	0	0	0	0	0	0	0	0	0	883	0	0	0	0
ASV_207	Acinetobacter johnsonii	species	Acinetobacter johnsonii	Acinetobacter	Moraxellaceae	Pseudomonadales	Gammaproteobacteria	Proteobacteria	Bacteria	0	0	0	0	882	0	0	0	0	0	0	0	0	0	0	0	0	0	0	0	0	0	0	0	0	0	0	0	0	0	0	0	0	0	0	0	0	0	0
ASV_208	Corynebacterium jeikeium	species	Corynebacterium jeikeium	Corynebacterium	Mycobacteriaceae	Mycobacteriales	Actinomycetia	Actinobacteriota	Bacteria	0	0	0	0	0	0	0	0	0	0	0	0	0	0	0	0	0	0	0	0	0	0	0	0	0	0	0	0	0	0	0	0	0	0	880	0	0	0	0
ASV_209	Staphylococcus warneri	species	Staphylococcus warneri	Staphylococcus	Staphylococcaceae	Staphylococcales	Bacilli	Firmicutes	Bacteria	0	0	0	0	0	0	0	0	0	0	196	0	0	0	0	0	0	0	0	0	0	0	418	0	0	0	183	0	0	0	0	0	0	0	20	56	0	0	0
ASV_210	Anaerococcus lactolyticus	species	Anaerococcus lactolyticus	Anaerococcus	Peptoniphilaceae	Tissierellales	Clostridia	Firmicutes_A	Bacteria	0	0	0	0	0	0	0	0	0	0	0	0	0	0	0	0	0	0	0	0	0	0	0	0	0	0	0	0	864	0	0	0	0	0	0	0	0	0	0
ASV_211	Facklamia hominis	species	Facklamia hominis	Facklamia	Aerococcaceae	Lactobacillales	Bacilli	Firmicutes	Bacteria	0	0	0	0	0	0	0	0	0	0	0	0	0	58	191	317	0	0	0	0	0	0	114	48	0	54	0	0	0	73	0	0	0	0	0	0	0	0	0
ASV_213	Alkalibacterium gilvum	species	Alkalibacterium gilvum	Alkalibacterium	Carnobacteriaceae	Lactobacillales	Bacilli	Firmicutes	Bacteria	0	0	0	0	201	0	0	0	0	0	300	0	0	0	0	0	0	0	0	0	0	0	0	0	0	259	0	0	0	0	0	0	0	0	0	0	0	83	0
ASV_214	Luteibacter anthropi	species	Luteibacter anthropi	Luteibacter	Rhodanobacteraceae	Xanthomonadales	Gammaproteobacteria	Proteobacteria	Bacteria	0	0	0	0	47	0	0	42	0	0	0	31	0	0	0	0	0	0	20	0	0	0	0	0	150	0	0	312	0	0	0	0	0	0	0	0	0	0	241
ASV_212	Pedobacter nutrimenti	species	Pedobacter nutrimenti	Pedobacter	Sphingobacteriaceae	Sphingobacteriales	Bacteroidia	Bacteroidota	Bacteria	0	0	0	0	0	66	0	49	58	0	0	21	36	0	12	0	0	0	0	8	94	16	0	0	34	0	58	0	0	0	0	0	20	107	0	129	0	116	5
ASV_216	Actinobaculum massiliense	species	Actinobaculum massiliense	Actinobaculum	Actinomycetaceae	Actinomycetales	Actinomycetia	Actinobacteriota	Bacteria	161	0	0	0	133	0	0	0	0	0	0	0	0	0	0	17	0	0	0	0	0	0	0	4	0	0	0	0	0	54	0	0	0	0	112	0	131	213	0
ASV_217	Corynebacterium simulans	species	Corynebacterium simulans	Corynebacterium	Mycobacteriaceae	Mycobacteriales	Actinomycetia	Actinobacteriota	Bacteria	0	446	0	0	0	0	77	0	0	0	0	0	0	0	17	59	0	0	0	0	0	0	0	0	0	0	0	0	0	0	0	0	0	0	0	0	0	0	226
ASV_218	Propionimicrobium lymphophilum	species	Propionimicrobium lymphophilum	Propionimicrobium	Propionibacteriaceae	Propionibacteriales	Actinomycetia	Actinobacteriota	Bacteria	0	156	0	0	0	0	0	199	0	0	0	0	0	0	24	35	0	0	0	0	0	0	0	0	0	0	0	0	374	0	0	0	0	0	15	0	0	17	0
ASV_219	Brevibacterium casei	species	Brevibacterium casei	Brevibacterium	Brevibacteriaceae	Actinomycetales	Actinomycetia	Actinobacteriota	Bacteria	0	0	0	59	0	0	0	0	0	0	0	0	0	0	0	0	0	0	0	54	0	0	0	0	89	0	0	19	0	0	599	0	0	0	0	0	0	0	0
ASV_220	Fusobacterium animalis	species	Fusobacterium animalis	Fusobacterium	Fusobacteriaceae	Fusobacteriales	Fusobacteriia	Fusobacteriota	Bacteria	0	0	0	0	0	0	0	0	0	0	0	0	0	0	0	14	0	27	0	0	0	0	0	0	0	0	0	0	779	0	0	0	0	0	0	0	0	0	0
ASV_221	Corynebacterium minutissimum	species	Corynebacterium minutissimum	Corynebacterium	Mycobacteriaceae	Mycobacteriales	Actinomycetia	Actinobacteriota	Bacteria	0	0	0	0	0	0	43	0	0	0	0	0	0	0	211	237	0	0	0	0	0	0	0	53	0	0	144	0	0	0	0	0	0	0	0	0	126	0	0
ASV_222	Haemophilus_D parainfluenzae	species	Haemophilus_D parainfluenzae	Haemophilus_D	Pasteurellaceae	Enterobacterales	Gammaproteobacteria	Proteobacteria	Bacteria	0	801	0	0	0	0	0	0	0	0	0	0	0	0	0	0	0	0	0	0	0	0	0	0	0	0	0	0	0	0	0	0	0	0	0	0	0	0	0
ASV_223	Propionibacteriales sp.	order	unclassified	unclassified	unclassified	Propionibacteriales	Actinomycetia	Actinobacteriota	Bacteria	0	0	0	0	0	0	0	0	0	0	0	0	794	0	0	0	0	0	0	0	0	0	0	0	0	0	0	0	0	0	0	0	0	0	0	0	0	0	0
ASV_225	Anaerococcus sp900541365	species	Anaerococcus sp900541365	Anaerococcus	Peptoniphilaceae	Tissierellales	Clostridia	Firmicutes_A	Bacteria	0	0	0	0	0	0	0	0	0	0	0	0	0	0	0	0	0	0	0	783	0	0	0	0	0	0	0	0	0	0	0	0	0	0	0	0	0	0	0
ASV_226	Facklamia languida	species	Facklamia languida	Facklamia	Aerococcaceae	Lactobacillales	Bacilli	Firmicutes	Bacteria	0	0	0	0	0	0	0	0	0	0	0	0	0	0	0	0	0	0	0	780	0	0	0	0	0	0	0	0	0	0	0	0	0	0	0	0	0	0	0
ASV_228	Anaerococcus sp900541365	species	Anaerococcus sp900541365	Anaerococcus	Peptoniphilaceae	Tissierellales	Clostridia	Firmicutes_A	Bacteria	0	0	0	0	0	0	0	0	0	0	0	0	0	0	12	0	0	0	0	757	0	0	0	0	0	0	0	0	0	0	0	0	0	0	0	0	0	0	0
ASV_230	Enterobacter mori	species	Enterobacter mori	Enterobacter	Enterobacteriaceae	Enterobacterales	Gammaproteobacteria	Proteobacteria	Bacteria	0	57	0	222	0	46	0	0	0	0	145	0	0	0	17	17	0	0	0	0	0	0	131	0	0	0	41	39	0	0	0	0	0	0	0	46	0	0	0
ASV_231	Prevotella buccalis	species	Prevotella buccalis	Prevotella	Bacteroidaceae	Bacteroidales	Bacteroidia	Bacteroidota	Bacteria	0	0	0	0	0	0	0	0	0	0	0	0	724	0	11	0	0	0	0	0	0	0	0	0	0	0	0	0	0	0	0	0	0	0	0	0	0	0	0
ASV_232	Streptococcus urinalis	species	Streptococcus urinalis	Streptococcus	Streptococcaceae	Lactobacillales	Bacilli	Firmicutes	Bacteria	0	0	0	0	0	0	0	0	0	0	0	0	0	0	0	0	0	0	0	0	0	0	0	0	0	0	0	729	0	0	0	0	0	0	0	0	0	0	0
ASV_233	Prevotella timonensis_A	species	Prevotella timonensis_A	Prevotella	Bacteroidaceae	Bacteroidales	Bacteroidia	Bacteroidota	Bacteria	0	0	0	0	0	0	0	727	0	0	0	0	0	0	0	0	0	0	0	0	0	0	0	0	0	0	0	0	0	0	0	0	0	0	0	0	0	0	0
ASV_236	Veillonella parvula	species	Veillonella parvula	Veillonella	Veillonellaceae	Veillonellales	Negativicutes	Firmicutes_C	Bacteria	0	0	0	0	0	0	0	0	0	0	701	0	0	0	0	0	0	0	0	0	0	0	0	0	0	0	0	0	0	22	0	0	0	0	0	0	0	0	0
ASV_237	Chryseobacterium taklimakanense	species	Chryseobacterium taklimakanense	Chryseobacterium	Weeksellaceae	Flavobacteriales	Bacteroidia	Bacteroidota	Bacteria	0	0	0	0	0	0	0	0	0	0	0	0	0	0	0	0	0	0	0	0	0	0	0	0	723	0	0	0	0	0	0	0	0	0	0	0	0	0	0
ASV_238	Lactobacillaceae sp.	family	unclassified	unclassified	Lactobacillaceae	Lactobacillales	Bacilli	Firmicutes	Bacteria	0	0	0	0	0	0	0	0	0	0	0	0	0	0	0	0	0	0	0	0	0	0	0	710	0	0	0	0	0	0	0	0	0	0	0	0	0	0	0
ASV_239	Corynebacterium jeikeium_A	species	Corynebacterium jeikeium_A	Corynebacterium	Mycobacteriaceae	Mycobacteriales	Actinomycetia	Actinobacteriota	Bacteria	0	0	0	0	0	0	0	0	0	0	0	0	0	0	56	41	0	0	0	0	0	0	0	0	0	0	0	0	0	27	0	0	0	0	574	0	0	0	0
ASV_235	Pseudoalteromonas arctica	species	Pseudoalteromonas arctica	Pseudoalteromonas	Alteromonadaceae	Enterobacterales	Gammaproteobacteria	Proteobacteria	Bacteria	0	0	0	0	0	16	26	21	0	0	0	0	0	0	0	7	0	0	0	0	0	116	0	0	321	0	0	114	16	0	0	0	0	0	0	0	0	44	0
ASV_241	Bacteroidia sp.	class	unclassified	unclassified	unclassified	unclassified	Bacteroidia	Bacteroidota	Bacteria	30	8	2	46	26	44	33	19	42	8	0	6	4	0	0	3	0	0	5	13	19	47	22	0	19	0	5	48	0	0	21	32	0	10	0	6	9	22	78
ASV_245	Ureaplasma urealyticum	species	Ureaplasma urealyticum	Ureaplasma	Mycoplasmoidaceae	Mycoplasmatales	Bacilli	Firmicutes	Bacteria	0	0	0	0	0	0	0	0	0	0	0	0	0	0	255	224	0	103	0	0	0	0	0	21	0	0	0	0	0	0	0	0	0	0	0	0	0	0	0
ASV_246	Dermabacter hominis	species	Dermabacter hominis	Dermabacter	Dermabacteraceae	Actinomycetales	Actinomycetia	Actinobacteriota	Bacteria	0	0	0	0	0	0	0	0	0	0	0	0	0	0	0	16	0	60	0	112	0	0	0	0	0	0	0	0	0	0	406	0	0	0	0	0	0	0	0
ASV_248	Lactococcus lactis	species	Lactococcus lactis	Lactococcus	Streptococcaceae	Lactobacillales	Bacilli	Firmicutes	Bacteria	0	0	0	0	0	0	0	0	0	0	0	0	0	0	0	0	0	0	9	0	142	0	195	0	0	0	0	0	0	0	0	0	0	0	0	0	0	0	234
ASV_249	Gammaproteobacteria sp.	class	unclassified	unclassified	unclassified	unclassified	Gammaproteobacteria	Proteobacteria	Bacteria	0	0	0	63	0	2	0	0	0	0	0	15	8	0	0	15	0	19	0	12	59	0	0	0	0	35	48	0	0	0	0	0	16	0	0	76	0	24	173
ASV_251	Staphylococcus epidermidis	species	Staphylococcus epidermidis	Staphylococcus	Staphylococcaceae	Staphylococcales	Bacilli	Firmicutes	Bacteria	469	0	0	0	0	0	0	0	0	0	5	0	0	0	0	0	0	0	0	14	0	0	69	0	0	0	0	0	0	0	0	0	0	0	0	0	0	0	0
ASV_252	Bacteroidales sp.	order	unclassified	unclassified	unclassified	Bacteroidales	Bacteroidia	Bacteroidota	Bacteria	0	0	0	0	0	0	0	0	0	0	0	0	0	0	4	0	0	15	0	0	0	0	0	47	0	0	0	0	372	0	0	0	0	0	0	0	0	118	0
ASV_250	Corynebacterium freneyi	species	Corynebacterium freneyi	Corynebacterium	Mycobacteriaceae	Mycobacteriales	Actinomycetia	Actinobacteriota	Bacteria	0	0	0	0	84	0	42	0	0	0	0	0	0	0	0	0	0	0	0	0	14	175	0	0	0	0	0	0	0	0	0	185	0	0	0	0	0	31	0
ASV_253	Alphaproteobacteria sp.	class	unclassified	unclassified	unclassified	unclassified	Alphaproteobacteria	Proteobacteria	Bacteria	0	19	0	126	0	0	0	34	0	16	0	0	0	0	0	8	2	8	0	0	8	151	26	0	0	0	52	0	0	0	0	0	0	0	0	0	15	59	0
ASV_247	Cutibacterium acnes	species	Cutibacterium acnes	Cutibacterium	Propionibacteriaceae	Propionibacteriales	Actinomycetia	Actinobacteriota	Bacteria	112	29	0	60	0	0	71	0	49	20	6	0	0	0	9	7	0	0	0	15	0	0	5	0	26	21	33	0	0	7	0	0	10	0	6	11	13	0	0
ASV_254	Obscuribacteraceae sp.	family	unclassified	unclassified	Obscuribacteraceae	Obscuribacterales	Vampirovibrionia	Cyanobacteria	Bacteria	0	0	0	0	0	349	0	0	49	0	0	0	0	0	0	6	0	16	20	28	0	0	0	0	0	0	0	0	3	0	0	0	0	0	14	0	16	0	0
ASV_255	Porphyromonas uenonis_A	species	Porphyromonas uenonis_A	Porphyromonas	Porphyromonadaceae	Bacteroidales	Bacteroidia	Bacteroidota	Bacteria	0	0	0	0	0	0	0	304	0	0	0	0	121	0	21	0	0	0	0	0	0	0	0	0	0	0	0	0	53	0	0	0	0	0	0	0	0	0	0
ASV_257	Peptoniphilus_A lacrimalis	species	Peptoniphilus_A lacrimalis	Peptoniphilus_A	Peptoniphilaceae	Tissierellales	Clostridia	Firmicutes_A	Bacteria	0	0	0	0	0	0	0	0	0	0	0	0	186	0	0	0	0	0	0	0	0	0	0	0	0	0	0	0	56	197	0	0	49	0	0	0	0	0	0
ASV_256	Bosea vaviloviae	species	Bosea vaviloviae	Bosea	Beijerinckiaceae	Rhizobiales	Alphaproteobacteria	Proteobacteria	Bacteria	0	0	0	43	0	0	0	0	0	0	0	0	0	0	0	0	0	0	56	49	0	0	0	0	0	0	0	0	0	0	0	153	79	0	0	0	0	106	0
ASV_258	Citrobacter_B koseri	species	Citrobacter_B koseri	Citrobacter_B	Enterobacteriaceae	Enterobacterales	Gammaproteobacteria	Proteobacteria	Bacteria	0	0	0	0	0	0	0	0	0	0	164	0	0	0	8	0	0	0	0	0	0	0	0	0	0	0	0	273	6	0	0	0	0	0	0	0	0	0	0
ASV_259	Cedecea davisae	species	Cedecea davisae	Cedecea	Enterobacteriaceae	Enterobacterales	Gammaproteobacteria	Proteobacteria	Bacteria	30	0	0	0	120	0	0	0	0	0	106	0	0	0	0	0	0	0	0	0	0	0	0	0	0	0	0	0	0	0	0	0	0	0	0	0	0	41	138
ASV_260	Corynebacterium amycolatum	species	Corynebacterium amycolatum	Corynebacterium	Mycobacteriaceae	Mycobacteriales	Actinomycetia	Actinobacteriota	Bacteria	0	73	0	235	0	0	0	0	0	0	0	0	0	0	0	0	0	0	12	30	0	0	0	0	0	76	0	0	9	0	0	0	0	0	0	0	0	0	0
ASV_261	Corynebacterium haemomassiliense	species	Corynebacterium haemomassiliense	Corynebacterium	Mycobacteriaceae	Mycobacteriales	Actinomycetia	Actinobacteriota	Bacteria	0	0	0	0	0	0	0	0	0	0	0	0	0	0	0	0	0	0	18	75	0	0	0	18	0	0	0	0	17	0	0	0	22	275	0	0	0	0	0
ASV_262	Peptoniphilus_A lacydonensis	species	Peptoniphilus_A lacydonensis	Peptoniphilus_A	Peptoniphilaceae	Tissierellales	Clostridia	Firmicutes_A	Bacteria	0	0	0	156	0	0	0	0	0	0	0	0	0	0	0	0	0	0	0	35	0	0	0	122	0	0	0	0	0	0	0	0	0	0	111	0	0	0	0
ASV_263	Acidovorax_A wautersii	species	Acidovorax_A wautersii	Acidovorax_A	Burkholderiaceae	Burkholderiales	Gammaproteobacteria	Proteobacteria	Bacteria	0	0	0	0	0	0	60	0	0	0	0	0	0	0	0	0	0	9	0	0	12	141	0	0	0	0	0	0	0	0	131	0	0	70	0	0	0	0	0
ASV_264	Prevotella timonensis_A	species	Prevotella timonensis_A	Prevotella	Bacteroidaceae	Bacteroidales	Bacteroidia	Bacteroidota	Bacteria	0	0	0	0	0	0	0	22	0	0	0	0	65	0	52	91	0	0	0	0	0	0	0	29	0	0	0	0	69	89	0	0	0	0	0	0	0	0	0
ASV_265	Vibrio alginolyticus	species	Vibrio alginolyticus	Vibrio	Vibrionaceae	Enterobacterales	Gammaproteobacteria	Proteobacteria	Bacteria	23	0	0	0	0	0	0	0	32	0	0	0	0	0	0	11	0	0	0	0	0	27	0	0	0	0	0	155	0	0	0	0	0	20	0	124	19	0	0
ASV_266	Nanosynbacteraceae sp.	family	unclassified	unclassified	Nanosynbacteraceae	Saccharimonadales	Saccharimonadia	Patescibacteria	Bacteria	0	53	0	0	0	0	0	99	0	0	43	10	0	0	0	0	0	0	27	40	0	0	0	0	0	0	6	0	0	0	0	0	16	0	0	114	0	0	0
ASV_267	Vibrio alginolyticus	species	Vibrio alginolyticus	Vibrio	Vibrionaceae	Enterobacterales	Gammaproteobacteria	Proteobacteria	Bacteria	0	0	0	0	50	136	34	0	0	0	0	0	0	0	0	27	0	0	0	0	15	0	0	0	0	0	0	0	0	0	0	0	0	83	0	0	0	57	0
ASV_271	Anaerococcus rubeinfantis	species	Anaerococcus rubeinfantis	Anaerococcus	Peptoniphilaceae	Tissierellales	Clostridia	Firmicutes_A	Bacteria	94	0	0	0	0	0	131	0	0	0	0	0	0	0	22	38	0	0	0	0	0	0	0	80	0	0	0	0	0	0	0	0	0	0	0	0	0	0	0
ASV_272	Caulobacterales sp.	order	unclassified	unclassified	unclassified	Caulobacterales	Alphaproteobacteria	Proteobacteria	Bacteria	0	35	0	0	0	0	0	0	0	0	0	0	0	0	0	4	0	0	0	0	0	0	0	0	79	0	13	0	0	0	0	170	10	0	0	0	0	50	0
ASV_273	Peptoniphilus_C coxii	species	Peptoniphilus_C coxii	Peptoniphilus_C	Peptoniphilaceae	Tissierellales	Clostridia	Firmicutes_A	Bacteria	0	0	0	0	0	0	0	0	0	0	0	0	0	0	93	77	9	0	0	0	0	0	0	0	0	0	0	0	71	37	0	0	0	0	68	0	0	0	0
ASV_161	Staphylococcus argenteus	species	Staphylococcus argenteus	Staphylococcus	Staphylococcaceae	Staphylococcales	Bacilli	Firmicutes	Bacteria	0	0	0	0	0	0	0	0	0	0	0	0	0	0	0	0	0	0	0	0	0	0	117	0	0	0	217	0	0	0	0	0	0	0	0	0	0	0	0
ASV_276	Sphingomonas melonis_A	species	Sphingomonas melonis_A	Sphingomonas	Sphingomonadaceae	Sphingomonadales	Alphaproteobacteria	Proteobacteria	Bacteria	0	0	0	0	78	0	0	0	0	0	0	0	0	0	0	0	0	0	0	0	0	200	0	0	0	0	0	0	0	0	0	39	0	0	11	0	0	0	0
ASV_277	Prevotella timonensis_A	species	Prevotella timonensis_A	Prevotella	Bacteroidaceae	Bacteroidales	Bacteroidia	Bacteroidota	Bacteria	0	0	0	0	0	0	0	0	0	0	0	0	0	0	57	96	0	0	0	0	0	0	0	0	0	0	0	0	65	100	0	0	0	0	0	0	0	0	0
ASV_278	Chryseobacterium sp002216065	species	Chryseobacterium sp002216065	Chryseobacterium	Weeksellaceae	Flavobacteriales	Bacteroidia	Bacteroidota	Bacteria	35	0	0	0	0	79	115	0	0	0	0	0	0	0	6	0	0	0	0	0	0	0	0	0	0	0	0	77	0	0	0	0	0	0	0	0	0	0	0
ASV_279	Pseudarcicella hirudinis	species	Pseudarcicella hirudinis	Pseudarcicella	Spirosomaceae	Cytophagales	Bacteroidia	Bacteroidota	Bacteria	0	0	0	0	0	40	0	79	0	23	0	0	0	0	8	0	0	0	0	24	0	0	0	0	18	0	18	0	6	0	81	0	0	0	0	0	0	0	0
ASV_280	Corynebacterium minutissimum	species	Corynebacterium minutissimum	Corynebacterium	Mycobacteriaceae	Mycobacteriales	Actinomycetia	Actinobacteriota	Bacteria	0	0	0	0	0	0	0	0	0	0	0	0	0	0	0	13	0	0	0	0	0	0	0	13	0	0	4	0	0	0	0	0	0	0	61	0	202	0	0
ASV_281	Citrobacter_B koseri	species	Citrobacter_B koseri	Citrobacter_B	Enterobacteriaceae	Enterobacterales	Gammaproteobacteria	Proteobacteria	Bacteria	0	0	0	0	0	0	34	0	0	0	42	0	0	0	0	0	0	0	0	0	0	0	0	0	0	154	0	0	0	0	62	0	0	0	0	0	0	0	0
ASV_282	Mycobacteriaceae sp.	family	unclassified	unclassified	Mycobacteriaceae	Mycobacteriales	Actinomycetia	Actinobacteriota	Bacteria	0	0	0	0	135	0	0	45	0	0	0	0	0	0	0	0	0	0	0	0	0	0	0	17	0	0	31	0	0	0	0	0	0	0	61	0	0	0	0
ASV_283	Sphingomonas paucimobilis	species	Sphingomonas paucimobilis	Sphingomonas	Sphingomonadaceae	Sphingomonadales	Alphaproteobacteria	Proteobacteria	Bacteria	57	0	0	0	0	0	88	0	0	0	0	0	0	0	0	0	0	0	0	33	0	0	0	0	0	0	0	0	0	0	0	0	0	0	0	103	0	0	0
ASV_284	Aerococcaceae sp.	family	unclassified	unclassified	Aerococcaceae	Lactobacillales	Bacilli	Firmicutes	Bacteria	0	121	0	0	0	0	0	0	0	0	0	0	0	0	0	0	0	0	0	0	0	0	0	0	0	18	16	0	0	0	0	0	25	0	0	40	0	0	57
ASV_286	Pauljensenia turicensis	species	Pauljensenia turicensis	Pauljensenia	Actinomycetaceae	Actinomycetales	Actinomycetia	Actinobacteriota	Bacteria	0	0	0	0	0	0	0	0	0	0	0	0	101	0	40	21	0	0	0	0	0	0	0	16	0	72	0	0	0	20	0	0	0	0	0	0	0	0	0
ASV_287	Prevotella timonensis_A	species	Prevotella timonensis_A	Prevotella	Bacteroidaceae	Bacteroidales	Bacteroidia	Bacteroidota	Bacteria	0	0	0	0	0	0	0	22	0	0	0	0	50	0	21	58	0	0	0	0	0	0	0	40	0	0	0	0	8	70	0	0	0	0	0	0	0	0	0
ASV_288	Aquitalea pelogenes	species	Aquitalea pelogenes	Aquitalea	Chromobacteriaceae	Burkholderiales	Gammaproteobacteria	Proteobacteria	Bacteria	0	0	3	0	0	0	0	0	0	0	0	0	0	0	0	0	0	0	0	0	0	0	0	0	0	0	0	213	9	0	21	0	0	0	0	0	0	0	0
ASV_289	Methylobacterium mesophilicum	species	Methylobacterium mesophilicum	Methylobacterium	Beijerinckiaceae	Rhizobiales	Alphaproteobacteria	Proteobacteria	Bacteria	0	0	0	0	0	0	50	0	0	0	0	0	0	0	0	0	0	0	0	0	0	81	0	0	50	0	0	0	0	0	0	0	0	0	12	0	45	0	0
ASV_291	Corynebacterium glucuronolyticum	species	Corynebacterium glucuronolyticum	Corynebacterium	Mycobacteriaceae	Mycobacteriales	Actinomycetia	Actinobacteriota	Bacteria	0	2	0	0	0	0	0	0	0	0	0	0	0	0	0	0	0	0	0	0	0	0	0	0	0	0	0	0	130	0	0	0	0	0	4	0	0	85	0
ASV_294	Dialister sp001553355	species	Dialister sp001553355	Dialister	Dialisteraceae	Veillonellales	Negativicutes	Firmicutes_C	Bacteria	0	0	0	0	0	0	0	0	0	0	0	0	0	0	19	43	0	0	0	0	0	0	0	21	0	0	0	0	127	0	0	0	0	0	0	0	0	0	0
ASV_296	Comamonas aquatica	species	Comamonas aquatica	Comamonas	Burkholderiaceae	Burkholderiales	Gammaproteobacteria	Proteobacteria	Bacteria	17	0	0	0	0	106	0	0	0	0	0	0	0	0	0	0	0	0	0	0	0	0	0	0	0	64	0	0	0	0	0	0	0	0	0	18	0	0	0
ASV_298	Chryseobacterium bernardetii	species	Chryseobacterium bernardetii	Chryseobacterium	Weeksellaceae	Flavobacteriales	Bacteroidia	Bacteroidota	Bacteria	0	0	0	0	0	0	0	0	0	0	0	0	35	0	3	0	0	0	0	30	0	0	0	0	0	0	0	56	0	0	0	0	0	0	0	0	15	0	58
ASV_300	Nitratireductor aquibiodomus	species	Nitratireductor aquibiodomus	Nitratireductor	Rhizobiaceae	Rhizobiales	Alphaproteobacteria	Proteobacteria	Bacteria	0	0	0	0	59	0	0	47	0	0	0	0	0	0	0	0	0	0	0	0	0	47	0	0	27	0	0	0	0	0	0	0	0	0	0	0	0	0	0
ASV_297	Aeromonas veronii	species	Aeromonas veronii	Aeromonas	Aeromonadaceae	Enterobacterales	Gammaproteobacteria	Proteobacteria	Bacteria	0	0	0	0	0	0	0	0	0	0	0	0	0	0	0	0	0	6	19	27	0	0	0	0	0	0	0	127	0	0	0	0	0	0	0	0	0	0	0
ASV_302	Streptococcus salivarius	species	Streptococcus salivarius	Streptococcus	Streptococcaceae	Lactobacillales	Bacilli	Firmicutes	Bacteria	0	0	0	0	0	0	0	0	0	0	102	0	0	0	0	0	0	0	0	0	0	0	0	0	6	0	0	0	23	0	39	0	0	0	0	0	0	0	0
ASV_304	Atopobium deltae	species	Atopobium deltae	Atopobium	Atopobiaceae	Coriobacteriales	Coriobacteriia	Actinobacteriota	Bacteria	0	0	0	0	0	0	0	0	0	0	0	0	0	0	21	5	0	0	0	0	0	0	0	0	0	0	0	0	9	134	0	0	0	0	0	0	0	0	0
ASV_305	Aliidiomarina sp.	genus	unclassified	Aliidiomarina	Alteromonadaceae	Enterobacterales	Gammaproteobacteria	Proteobacteria	Bacteria	0	0	0	0	0	0	0	0	0	0	0	6	0	0	0	0	0	0	0	0	73	0	0	0	52	0	0	0	0	0	0	0	23	0	0	0	0	0	0
ASV_307	Trinickia diaoshuihuensis	species	Trinickia diaoshuihuensis	Trinickia	Burkholderiaceae	Burkholderiales	Gammaproteobacteria	Proteobacteria	Bacteria	0	0	0	0	0	38	0	0	0	0	0	0	0	0	0	0	0	0	0	15	0	0	18	0	0	0	24	0	0	0	0	0	0	0	0	0	0	0	27
ASV_308	Reyranella sp.	genus	unclassified	Reyranella	Reyranellaceae	Reyranellales	Alphaproteobacteria	Proteobacteria	Bacteria	0	0	0	0	74	0	0	0	0	0	0	0	0	0	0	0	0	4	0	30	0	0	0	0	0	0	9	0	0	0	0	0	0	0	0	0	0	0	0
ASV_309	Aeromonas dhakensis	species	Aeromonas dhakensis	Aeromonas	Aeromonadaceae	Enterobacterales	Gammaproteobacteria	Proteobacteria	Bacteria	0	0	0	0	64	0	0	0	0	0	0	0	12	0	0	0	0	0	0	0	0	0	0	0	0	0	0	0	15	0	0	0	0	0	0	0	22	0	0
ASV_311	Aeromonas caviae	species	Aeromonas caviae	Aeromonas	Aeromonadaceae	Enterobacterales	Gammaproteobacteria	Proteobacteria	Bacteria	0	0	0	9	0	0	0	0	0	0	0	6	0	0	0	0	0	0	0	0	0	0	0	0	43	0	0	0	0	0	0	0	14	0	6	0	0	0	0
ASV_313	Elizabethkingia bruuniana	species	Elizabethkingia bruuniana	Elizabethkingia	Weeksellaceae	Flavobacteriales	Bacteroidia	Bacteroidota	Bacteria	0	0	0	0	0	0	0	0	0	0	0	0	0	0	0	0	0	0	0	0	0	8	5	0	19	0	0	0	0	0	0	0	0	27	0	0	0	0	0
ASV_314	Enterobacter asburiae_B	species	Enterobacter asburiae_B	Enterobacter	Enterobacteriaceae	Enterobacterales	Gammaproteobacteria	Proteobacteria	Bacteria	0	0	0	1	0	0	0	0	0	0	0	5	0	0	0	0	0	7	4	0	4	20	0	0	0	0	0	1	0	0	0	2	0	0	0	0	0	0	3
ASV_269	Pseudomonas aeruginosa	species	Pseudomonas aeruginosa	Pseudomonas	Pseudomonadaceae	Pseudomonadales	Gammaproteobacteria	Proteobacteria	Bacteria	0	0	0	0	0	0	0	20	0	0	0	0	0	0	0	0	0	0	0	22	0	0	0	0	0	0	0	0	0	0	0	0	0	0	0	0	0	0	0
ASV_315	Yokenella regensburgei	species	Yokenella regensburgei	Yokenella	Enterobacteriaceae	Enterobacterales	Gammaproteobacteria	Proteobacteria	Bacteria	0	0	0	0	0	0	0	0	0	22	11	0	6	0	0	0	0	0	0	0	0	0	0	0	1	0	0	0	0	0	0	0	0	0	0	0	0	0	1
ASV_316	Enterobacter mori	species	Enterobacter mori	Enterobacter	Enterobacteriaceae	Enterobacterales	Gammaproteobacteria	Proteobacteria	Bacteria	16	0	0	1	0	0	0	0	0	0	0	0	0	0	0	0	0	9	0	0	0	0	6	0	0	0	0	0	0	0	0	0	0	0	0	1	0	0	0
